# Supplementary material for: A second remarkable case of parapatry in a Tasmanian millipede genus (Diplopoda, Polydesmida, Dalodesmidae)
Source: Zookeys. 2020 Apr 28;930:89–101. doi: 10.3897/zookeys.930.38031 (PMC7203529; doi:10.3897/zookeys.930.38031)
Supplement: Supplementary material 1 — Specimen data for Tasmaniosoma armatum Verhoeff, 1936, T. clarksonorum Mesibov, 2010, T. orientale Mesibov, 2010 and specimens not yet identifiable as T. armatum or T. orientale [file zookeys-930-089-s001.tsv]

institutionCode	catalogNumber	phylum	class	order	family	genus	specificEpithet	scientificName	typeStatus	organismRemarks	identifiedBy	identificationRemarks	locality	country	stateProvince	decimalLatitude	decimalLongitude	geodeticDatum	coordinateUncertaintyInMeters	georeferenceSources	georeferencedBy	verbatimCoordinates	verbatimSRS	minimumElevationInMeters	maximumElevationInMeters	recordedBy	eventDate	eventRemarks
Western Australian Museum, Perth	T73063	Arthropoda	Diplopoda	Polydesmida	Dalodesmidae	Tasmaniosoma	armatum	Tasmaniosoma armatum Verhoeff, 1936		2 specimens, gender not recorded	Mesibov, Robert		Lake Leake	Australia	Tasmania	-42.0080	147.7966	WGS84	5000	LISTmap	Mesibov, Robert					Spargo, D.	1934
Zoologische Staatssammlung München, Munich	slides A20033578 + A20033579 - alcohol A20052437	Arthropoda	Diplopoda	Polydesmida	Dalodesmidae	Tasmaniosoma	armatum	Tasmaniosoma armatum Verhoeff, 1936	syntypes	2 adult males	Verhoeff, Karl W.		Lake Leake	Australia	Tasmania	-42.0080	147.7966	WGS84	5000	LISTmap	Mesibov, Robert					Nicholls, George E.		date unknown, probably during Nicholls' Tasmania visits in 1928 and 1929
Queen Victoria Museum and Art Gallery, Launceston	QVM:23:46457	Arthropoda	Diplopoda	Polydesmida	Dalodesmidae	Tasmaniosoma	armatum	Tasmaniosoma armatum Verhoeff, 1936		1 adult male, 3 adult females	Mesibov, Robert		Domain - Hobart	Australia	Tasmania	-42.8657	147.3263	WGS84	1000	Google Maps	Mesibov, Robert					Hickman, Vernon V.	1935-09-18
Australian Museum, Sydney	KS.94142	Arthropoda	Diplopoda	Polydesmida	Dalodesmidae	Tasmaniosoma	armatum	Tasmaniosoma armatum Verhoeff, 1936		1 adult male	Mesibov, Robert		Ridgeway	Australia	Tasmania	-42.9333	147.2833	WGS84	2000	Australian Museum database	Mesibov, Robert	42°56'S 147°17'E				Oke, Charles	1948-05
Tasmanian Museum and Art Gallery, Hobart	J1239	Arthropoda	Diplopoda	Polydesmida	Dalodesmidae	Tasmaniosoma	armatum	Tasmaniosoma armatum Verhoeff, 1936		2 adult males	Mesibov, Robert		Saddle between Buckland and Runnymede	Australia	Tasmania	-42.6167	147.6467	WGS84	2000	Google Earth	Mesibov, Robert					Johns, Peter M. | Hickman, John L.	1972-08-15
Queen Victoria Museum and Art Gallery, Launceston	QVM:23:46458	Arthropoda	Diplopoda	Polydesmida	Dalodesmidae	Tasmaniosoma	armatum	Tasmaniosoma armatum Verhoeff, 1936		1 adult male	Mesibov, Robert		Lake St Clair	Australia	Tasmania	-42.1169	146.1792	WGS84	5000	Google Earth	Mesibov, Robert					Upson, Ruth	1973-04-07
Australian Museum, Sydney	KS.73006	Arthropoda	Diplopoda	Polydesmida	Dalodesmidae	Tasmaniosoma	armatum	Tasmaniosoma armatum Verhoeff, 1936		1 adult male	Mesibov, Robert		Chalet - Mt Wellington	Australia	Tasmania	-42.8892	147.2353	WGS84	500	LISTmap	Mesibov, Robert			940		Hill, Lionel	1979-04-17
Queen Victoria Museum and Art Gallery, Launceston	QVM:23:46462	Arthropoda	Diplopoda	Polydesmida	Dalodesmidae	Tasmaniosoma	armatum	Tasmaniosoma armatum Verhoeff, 1936		1 adult male	Mesibov, Robert		Woodsdale	Australia	Tasmania	-42.5425	147.6736	WGS84	100	Richard Bashford advice	Mesibov, Robert	EN 552 896 (55G 555200 5289600)	AGD66	260		Bashford, Richard	1985-04-30
Queen Victoria Museum and Art Gallery, Launceston	QVM:23:46459	Arthropoda	Diplopoda	Polydesmida	Dalodesmidae	Tasmaniosoma	armatum	Tasmaniosoma armatum Verhoeff, 1936		1 adult male	Mesibov, Robert		Woodsdale	Australia	Tasmania	-42.5425	147.6736	WGS84	100	Richard Bashford advice	Mesibov, Robert	EN 552 896 (55G 555200 5289600)	AGD66	240		Bashford, Richard	1985-06-26
Queen Victoria Museum and Art Gallery, Launceston	QVM:23:46460	Arthropoda	Diplopoda	Polydesmida	Dalodesmidae	Tasmaniosoma	armatum	Tasmaniosoma armatum Verhoeff, 1936		1 adult male	Mesibov, Robert		Woodsdale	Australia	Tasmania	-42.5425	147.6736	WGS84	100	Richard Bashford advice	Mesibov, Robert	EN 552 896 (55G 555200 5289600)	AGD66	240		Bashford, Richard	1985-09-12
Queen Victoria Museum and Art Gallery, Launceston	QVM:23:46461	Arthropoda	Diplopoda	Polydesmida	Dalodesmidae	Tasmaniosoma	armatum	Tasmaniosoma armatum Verhoeff, 1936		2 adult males	Mesibov, Robert		Woodsdale	Australia	Tasmania	-42.5425	147.6736	WGS84	100	Richard Bashford advice	Mesibov, Robert	EN 552 896 (55G 555200 5289600)	AGD66	240		Bashford, Richard	1985-09-26
Queen Victoria Museum and Art Gallery, Launceston	QVM:23:46463	Arthropoda	Diplopoda	Polydesmida	Dalodesmidae	Tasmaniosoma	armatum	Tasmaniosoma armatum Verhoeff, 1936		2 adult males	Mesibov, Robert		Bronte Park	Australia	Tasmania	-42.1361	146.4931	WGS84	5000	Richard Bashford advice	Mesibov, Robert	DP 580 348 (55G 458000 5334800)	AGD66			Bashford, Richard	1988-06-02
Queen Victoria Museum and Art Gallery, Launceston	QVM:23:46464	Arthropoda	Diplopoda	Polydesmida	Dalodesmidae	Tasmaniosoma	armatum	Tasmaniosoma armatum Verhoeff, 1936		1 adult male	Mesibov, Robert		Epping Forest	Australia	Tasmania	-41.7747	147.2925	WGS84	100	1:25000 scale TASMAP	Mesibov, Robert	EP 242 750 (55G 524200 5375000)	AGD66	210		Mesibov, Robert	1989-10-09
Queen Victoria Museum and Art Gallery, Launceston	QVM:23:46465	Arthropoda	Diplopoda	Polydesmida	Dalodesmidae	Tasmaniosoma	armatum	Tasmaniosoma armatum Verhoeff, 1936		1 adult male, 1 adult female	Mesibov, Robert		Flash Charlies Creek	Australia	Tasmania	-41.9456	147.0436	WGS84	100	1:25000 scale TASMAP	Mesibov, Robert	EP 035 561 (55G 503500 5356100)	AGD66	600		Mesibov, Robert	1989-10-10
Western Australian Museum, Perth	T73067	Arthropoda	Diplopoda	Polydesmida	Dalodesmidae	Tasmaniosoma	armatum	Tasmaniosoma armatum Verhoeff, 1936		1 adult male, 1 juvenile	Mesibov, Robert		Cataract Gorge	Australia	Tasmania	-41.4500	147.1667	WGS84	2000	Western Australian Museum database	Mesibov, Robert	41°27'S 147°10'E				Harvey, Mark S. | Blosfelds, Mara E	1990-09-01
Queen Victoria Museum and Art Gallery, Launceston	QVM:23:46466	Arthropoda	Diplopoda	Polydesmida	Dalodesmidae	Tasmaniosoma	armatum	Tasmaniosoma armatum Verhoeff, 1936		2 adult males, 2 adult females	Mesibov, Robert		Baldy Creek	Australia	Tasmania	-42.4506	147.7992	WGS84	100	1:25000 scale TASMAP	Mesibov, Robert	EN 656 997 (55G 565600 5299700)	AGD66	530		Mesibov, Robert	1991-04-23
Queen Victoria Museum and Art Gallery, Launceston	QVM:23:46467	Arthropoda	Diplopoda	Polydesmida	Dalodesmidae	Tasmaniosoma	armatum	Tasmaniosoma armatum Verhoeff, 1936		1 adult male, 1 adult female	Mesibov, Robert		Douglas Creek	Australia	Tasmania	-42.5147	147.7731	WGS84	100	1:25000 scale TASMAP	Mesibov, Robert	EN 634 926 (55G 563400 5292600)	AGD66	200		Mesibov, Robert	1991-04-24
Queen Victoria Museum and Art Gallery, Launceston	QVM:23:46468	Arthropoda	Diplopoda	Polydesmida	Dalodesmidae	Tasmaniosoma	armatum	Tasmaniosoma armatum Verhoeff, 1936		1 adult male, 1 adult female	Mesibov, Robert		Douglas Creek	Australia	Tasmania	-42.5139	147.7767	WGS84	100	1:25000 scale TASMAP	Mesibov, Robert	EN 637 927 (55G 563700 5292700)	AGD66	210		Mesibov, Robert	1991-04-24
Queen Victoria Museum and Art Gallery, Launceston	QVM:23:46469	Arthropoda	Diplopoda	Polydesmida	Dalodesmidae	Tasmaniosoma	armatum	Tasmaniosoma armatum Verhoeff, 1936		2 adult males	Mesibov, Robert		Retreat	Australia	Tasmania	-41.1231	147.1525	WGS84	100	1:25000 scale TASMAP	Mesibov, Robert	EQ 127 474 (55G 512700 5447400)	AGD66	180		Mesibov, Robert	1991-07-06
Queen Victoria Museum and Art Gallery, Launceston	QVM:23:46470	Arthropoda	Diplopoda	Polydesmida	Dalodesmidae	Tasmaniosoma	armatum	Tasmaniosoma armatum Verhoeff, 1936		1 adult male	Mesibov, Robert		Venns Creek	Australia	Tasmania	-41.1150	147.1072	WGS84	100	1:25000 scale TASMAP	Mesibov, Robert	EQ 089 483 (55G 508900 5448300)	AGD66	50		Mesibov, Robert	1991-07-06
Queen Victoria Museum and Art Gallery, Launceston	QVM:23:12711	Arthropoda	Diplopoda	Polydesmida	Dalodesmidae	Tasmaniosoma	armatum	Tasmaniosoma armatum Verhoeff, 1936		1 adult male	Mesibov, Robert		Carr Villa	Australia	Tasmania	-41.4679	147.1739	WGS84	250	LISTmap	Mesibov, Robert					Manka, Louise	1991-07-28
Queen Victoria Museum and Art Gallery, Launceston	QVM:23:46471	Arthropoda	Diplopoda	Polydesmida	Dalodesmidae	Tasmaniosoma	armatum	Tasmaniosoma armatum Verhoeff, 1936		1 adult male	Mesibov, Robert		Sandspit River	Australia	Tasmania	-42.7069	147.8561	WGS84	100	1:25000 scale TASMAP	Mesibov, Robert	EN 700 712 (55G 570000 5271200)	AGD66	230		Mesibov, Robert	1991-07-31
Queen Victoria Museum and Art Gallery, Launceston	QVM:23:46472	Arthropoda	Diplopoda	Polydesmida	Dalodesmidae	Tasmaniosoma	armatum	Tasmaniosoma armatum Verhoeff, 1936		1 adult male	Mesibov, Robert		Four Mile Creek - Maria Island	Australia	Tasmania	-42.6222	148.0697	WGS84	250	1:100000 scale TASMAP	Mesibov, Robert	EN 876 804 (55G 587600 5280400)	AGD66	60		Mesibov, Robert	1991-08-14
Queen Victoria Museum and Art Gallery, Launceston	QVM:23:46473	Arthropoda	Diplopoda	Polydesmida	Dalodesmidae	Tasmaniosoma	armatum	Tasmaniosoma armatum Verhoeff, 1936		1 adult male	Mesibov, Robert		Ned Ryans Creek - Maria Island	Australia	Tasmania	-42.6322	148.0650	WGS84	250	1:100000 scale TASMAP	Mesibov, Robert	EN 872 793 (55G 587200 5279300)	AGD66	80		Mesibov, Robert	1991-08-14
Queen Victoria Museum and Art Gallery, Launceston	QVM:23:46474	Arthropoda	Diplopoda	Polydesmida	Dalodesmidae	Tasmaniosoma	armatum	Tasmaniosoma armatum Verhoeff, 1936		1 adult male	Mesibov, Robert		Exton	Australia	Tasmania	-41.5028	146.7342	WGS84	100	1:25000 scale TASMAP	Mesibov, Robert	DQ 777 052 (55G 477700 5405200)	AGD66	240		Mesibov, Robert	1992-02-21
Queen Victoria Museum and Art Gallery, Launceston	QVM:23:46475	Arthropoda	Diplopoda	Polydesmida	Dalodesmidae	Tasmaniosoma	armatum	Tasmaniosoma armatum Verhoeff, 1936		3 adult males, 2 adult females	Mesibov, Robert		Prossers Forest	Australia	Tasmania	-41.3408	147.1939	WGS84	100	1:25000 scale TASMAP	Mesibov, Robert	EQ 161 232 (55G 516100 5423200)	AGD66	380		Mesibov, Robert	1992-02-28
Queen Victoria Museum and Art Gallery, Launceston	QVM:23:46476	Arthropoda	Diplopoda	Polydesmida	Dalodesmidae	Tasmaniosoma	armatum	Tasmaniosoma armatum Verhoeff, 1936		1 adult male	Mesibov, Robert		Swamp Gum Rivulet	Australia	Tasmania	-41.6328	146.8406	WGS84	100	1:25000 scale TASMAP	Mesibov, Robert	DP 866 908 (55G 486600 5390800)	AGD66	340		Mesibov, Robert	1992-03-05
Queen Victoria Museum and Art Gallery, Launceston	QVM:23:46477	Arthropoda	Diplopoda	Polydesmida	Dalodesmidae	Tasmaniosoma	armatum	Tasmaniosoma armatum Verhoeff, 1936		1 adult male, 1 adult female	Mesibov, Robert		Fortescue Bay area	Australia	Tasmania	-43.1419	147.9383	WGS84	100	1:25000 scale TASMAP	Mesibov, Robert	EN 762 228 (55G 576200 5222800)	AGD66	120		Mesibov, Robert	1992-03-11
Queen Victoria Museum and Art Gallery, Launceston	QVM:23:46478	Arthropoda	Diplopoda	Polydesmida	Dalodesmidae	Tasmaniosoma	armatum	Tasmaniosoma armatum Verhoeff, 1936		1 adult male	Mesibov, Robert		Lizard Hill	Australia	Tasmania	-42.9711	147.9272	WGS84	1000	Greg Blake advice	Mesibov, Robert	EN 755 418 (55G 575500 5241800)	AGD66	280		Blake, Greg	1992-03-11
Queen Victoria Museum and Art Gallery, Launceston	QVM:23:46479	Arthropoda	Diplopoda	Polydesmida	Dalodesmidae	Tasmaniosoma	armatum	Tasmaniosoma armatum Verhoeff, 1936		1 adult male	Mesibov, Robert		on "Elkington" property	Australia	Tasmania	-41.5683	147.3756	WGS84	100	1:25000 scale TASMAP	Mesibov, Robert	EP 312 979 (55G 531200 5397900)	AGD66	350		Mesibov, Robert	1992-03-18
Queen Victoria Museum and Art Gallery, Launceston	QVM:23:46480	Arthropoda	Diplopoda	Polydesmida	Dalodesmidae	Tasmaniosoma	armatum	Tasmaniosoma armatum Verhoeff, 1936		1 adult male	Mesibov, Robert		Bellettes Creek	Australia	Tasmania	-42.9422	147.9219	WGS84	100	1:25000 scale TASMAP	Mesibov, Robert	EN 751 450 (55G 575100 5245000)	AGD66	130		Mesibov, Robert	1992-03-20
Queen Victoria Museum and Art Gallery, Launceston	QVM:23:46481	Arthropoda	Diplopoda	Polydesmida	Dalodesmidae	Tasmaniosoma	armatum	Tasmaniosoma armatum Verhoeff, 1936		1 adult male	Mesibov, Robert		Tooms Lake	Australia	Tasmania	-42.2167	147.7500	WGS84	100	1:25000 scale TASMAP	Mesibov, Robert	EP 618 257 (55G 561800 5325700)	AGD66	480		Mesibov, Robert	1992-03-21
Queen Victoria Museum and Art Gallery, Launceston	QVM:23:46482	Arthropoda	Diplopoda	Polydesmida	Dalodesmidae	Tasmaniosoma	armatum	Tasmaniosoma armatum Verhoeff, 1936		2 adult males	Mesibov, Robert		E of First Creek	Australia	Tasmania	-41.8669	147.0075	WGS84	100	Alastair Richardson advice	Mesibov, Robert	EP 005 648 (55G 500500 5364800)	AGD66	450		Richardson, Alastair	1993-01-25
Queen Victoria Museum and Art Gallery, Launceston	QVM:23:46788	Arthropoda	Diplopoda	Polydesmida	Dalodesmidae	Tasmaniosoma	armatum	Tasmaniosoma armatum Verhoeff, 1936		1 adult female	Mesibov, Robert		Five Mile Marsh	Australia	Tasmania	-42.2161	146.6681	WGS84	100	Alastair Richardson advice	Mesibov, Robert	DP 725 260 (55G 472500 5326000)	AGD66	830		Richardson, Alastair	1993-01-27
Queen Victoria Museum and Art Gallery, Launceston	QVM:23:11519	Arthropoda	Diplopoda	Polydesmida	Dalodesmidae	Tasmaniosoma	armatum	Tasmaniosoma armatum Verhoeff, 1936		1 adult male	Mesibov, Robert		Retreat	Australia	Tasmania	-41.1239	147.1872	WGS84	100	QVMAG records	Mesibov, Robert	EQ 156 473 (55G 515600 5447300)	AGD66	130		Kingston, Tim | QVMAG staff	1993-07-14
Queen Victoria Museum and Art Gallery, Launceston	QVM:23:46789	Arthropoda	Diplopoda	Polydesmida	Dalodesmidae	Tasmaniosoma	armatum	Tasmaniosoma armatum Verhoeff, 1936		1 adult female	Mesibov, Robert		Retreat	Australia	Tasmania	-41.1239	147.1872	WGS84	100	QVMAG records	Mesibov, Robert	EQ 156 473 (55G 515600 5447300)	AGD66	130		Kingston, Tim | QVMAG staff	1993-07-14
Queen Victoria Museum and Art Gallery, Launceston	QVM:23:46483	Arthropoda	Diplopoda	Polydesmida	Dalodesmidae	Tasmaniosoma	armatum	Tasmaniosoma armatum Verhoeff, 1936		1 adult male	Mesibov, Robert		Lulworth	Australia	Tasmania	-40.9950	147.0608	WGS84	100	1:25000 scale TASMAP	Mesibov, Robert	EQ 050 616 (55G 505000 5461600)	AGD66	5		Mesibov, Robert	1993-08-14
Queen Victoria Museum and Art Gallery, Launceston	QVM:23:46484	Arthropoda	Diplopoda	Polydesmida	Dalodesmidae	Tasmaniosoma	armatum	Tasmaniosoma armatum Verhoeff, 1936		1 adult male, 1 adult female	Mesibov, Robert		Schouten Island	Australia	Tasmania	-42.3131	148.2850	WGS84	2000	Google Earth	Mesibov, Robert					Taylor, Robert J.	1993-09-23/1993-09-26
Queen Victoria Museum and Art Gallery, Launceston	QVM:23:46485	Arthropoda	Diplopoda	Polydesmida	Dalodesmidae	Tasmaniosoma	armatum	Tasmaniosoma armatum Verhoeff, 1936		1 adult male	Mesibov, Robert		Bracknell	Australia	Tasmania	-41.6842	146.9486	WGS84	100	1:25000 scale TASMAP	Mesibov, Robert	DP 956 851 (55G 495600 5385100)	AGD66	210		Mesibov, Robert	1993-09-27
Queen Victoria Museum and Art Gallery, Launceston	QVM:23:46486	Arthropoda	Diplopoda	Polydesmida	Dalodesmidae	Tasmaniosoma	armatum	Tasmaniosoma armatum Verhoeff, 1936		1 adult male	Mesibov, Robert		Hop Pole Bottom	Australia	Tasmania	-41.8508	148.0097	WGS84	100	1:25000 scale TASMAP	Mesibov, Robert	EP 837 661 (55G 583700 5366100)	AGD66	280		Mesibov, Robert	1993-10-02
Queen Victoria Museum and Art Gallery, Launceston	QVM:23:46487	Arthropoda	Diplopoda	Polydesmida	Dalodesmidae	Tasmaniosoma	armatum	Tasmaniosoma armatum Verhoeff, 1936		1 adult male, 1 adult female	Mesibov, Robert		West Swan River	Australia	Tasmania	-41.8719	147.9678	WGS84	100	1:25000 scale TASMAP	Mesibov, Robert	EP 802 638 (55G 580200 5363800)	AGD66	480		Mesibov, Robert	1993-10-03
Queen Victoria Museum and Art Gallery, Launceston	QVM:23:46790	Arthropoda	Diplopoda	Polydesmida	Dalodesmidae	Tasmaniosoma	armatum	Tasmaniosoma armatum Verhoeff, 1936		1 adult female	Mesibov, Robert		Boyer	Australia	Tasmania	-42.7614	147.1042	WGS84	100	Alastair Richardson advice	Mesibov, Robert	EN 084 655 (55G 508400 5265500)	AGD66	100		Richardson, Alastair	1993-10-13
Queen Victoria Museum and Art Gallery, Launceston	QVM:23:46619	Arthropoda	Diplopoda	Polydesmida	Dalodesmidae	Tasmaniosoma	armatum	Tasmaniosoma armatum Verhoeff, 1936		1 adult female	Mesibov, Robert		Bracknell	Australia	Tasmania	-41.6625	146.9606	WGS84	100	1:25000 scale TASMAP	Mesibov, Robert	DP 966 875 (55G 496600 5387500)	AGD66	200		Mesibov, Robert	1993-10-18
Queen Victoria Museum and Art Gallery, Launceston	QVM:23:46488	Arthropoda	Diplopoda	Polydesmida	Dalodesmidae	Tasmaniosoma	armatum	Tasmaniosoma armatum Verhoeff, 1936		1 adult male	Mesibov, Robert		Fern Glade Reserve	Australia	Tasmania	-41.0803	145.9264	WGS84	100	1:25000 scale TASMAP	Mesibov, Robert	DQ 097 516 (55G 409700 5451600)	AGD66	10	40	Mesibov, Robert	1993-10-30
Queen Victoria Museum and Art Gallery, Launceston	QVM:23:46489	Arthropoda	Diplopoda	Polydesmida	Dalodesmidae	Tasmaniosoma	armatum	Tasmaniosoma armatum Verhoeff, 1936		6 adult males, 4 adult females	Mesibov, Robert		Pateena	Australia	Tasmania	-41.5303	147.1128	WGS84	100	1:25000 scale TASMAP	Mesibov, Robert	EQ 093 022 (55G 509300 5402200)	AGD66	190		Mesibov, Robert	1993-11-22
Queen Victoria Museum and Art Gallery, Launceston	QVM:23:46791	Arthropoda	Diplopoda	Polydesmida	Dalodesmidae	Tasmaniosoma	armatum	Tasmaniosoma armatum Verhoeff, 1936		1 adult female	Mesibov, Robert		Rufus Lagoons	Australia	Tasmania	-41.5744	147.0386	WGS84	100	1:25000 scale TASMAP	Mesibov, Robert	EP 031 973 (55G 503100 5397300)	AGD66	170		Mesibov, Robert	1993-11-22
Queen Victoria Museum and Art Gallery, Launceston	QVM:23:46490	Arthropoda	Diplopoda	Polydesmida	Dalodesmidae	Tasmaniosoma	armatum	Tasmaniosoma armatum Verhoeff, 1936		6 adult males	Mesibov, Robert		South Croppies Point	Australia	Tasmania	-40.8694	147.5900	WGS84	100	QVMAG records	Mesibov, Robert	EQ 496 754 (55G 549600 5475400)	AGD66	5		Kingston, Tim | Griffith, Jane	1993-11-23
Queen Victoria Museum and Art Gallery, Launceston	QVM:23:46792	Arthropoda	Diplopoda	Polydesmida	Dalodesmidae	Tasmaniosoma	armatum	Tasmaniosoma armatum Verhoeff, 1936		1 adult female	Mesibov, Robert		Rose Rivulet	Australia	Tasmania	-41.5308	147.3047	WGS84	100	1:25000 scale TASMAP	Mesibov, Robert	EQ 253 021 (55G 525300 5402100)	AGD66	170		Mesibov, Robert	1993-11-23
Queen Victoria Museum and Art Gallery, Launceston	QVM:23:46491	Arthropoda	Diplopoda	Polydesmida	Dalodesmidae	Tasmaniosoma	armatum	Tasmaniosoma armatum Verhoeff, 1936		1 adult male	Mesibov, Robert		Mountain Vale Hill	Australia	Tasmania	-41.6933	146.8933	WGS84	250	1:25000 scale TASMAP	Mesibov, Robert	DP 910 841 (55G 491000 5384100)	AGD66	260		Mesibov, Robert	1993-12-09
Queen Victoria Museum and Art Gallery, Launceston	QVM:23:46620	Arthropoda	Diplopoda	Polydesmida	Dalodesmidae	Tasmaniosoma	armatum	Tasmaniosoma armatum Verhoeff, 1936		1 adult female	Mesibov, Robert		Liffey	Australia	Tasmania	-41.6661	146.8561	WGS84	100	1:25000 scale TASMAP	Mesibov, Robert	DP 879 871 (55G 487900 5387100)	AGD66	330		Mesibov, Robert	1993-12-09
Queen Victoria Museum and Art Gallery, Launceston	QVM:23:46492	Arthropoda	Diplopoda	Polydesmida	Dalodesmidae	Tasmaniosoma	armatum	Tasmaniosoma armatum Verhoeff, 1936		2 adult males	Mesibov, Robert		Prospect	Australia	Tasmania	-41.4825	147.1428	WGS84	100	1:25000 scale TASMAP	Mesibov, Robert	EQ 118 075 (55G 511800 5407500)	AGD66	130		Mesibov, Robert	1994-01-01
Queen Victoria Museum and Art Gallery, Launceston	QVM:23:46493	Arthropoda	Diplopoda	Polydesmida	Dalodesmidae	Tasmaniosoma	armatum	Tasmaniosoma armatum Verhoeff, 1936		1 adult male	Mesibov, Robert		Duncraggen Hill area	Australia	Tasmania	-41.0847	147.3764	WGS84	100	1:25000 scale TASMAP	Mesibov, Robert	EQ 315 516 (55G 531500 5451600)	AGD66	140		Mesibov, Robert	1994-01-07
Queen Victoria Museum and Art Gallery, Launceston	QVM:23:46494	Arthropoda	Diplopoda	Polydesmida	Dalodesmidae	Tasmaniosoma	armatum	Tasmaniosoma armatum Verhoeff, 1936		2 adult males	Mesibov, Robert		Trevallyn State Recreation Area	Australia	Tasmania	-41.4428	147.0947	WGS84	100	QVMAG records	Mesibov, Robert	EQ 078 119 (55G 507800 5411900)	AGD66	160		Griffith, Jane	1994-04-19
Queen Victoria Museum and Art Gallery, Launceston	QVM:23:46498	Arthropoda	Diplopoda	Polydesmida	Dalodesmidae	Tasmaniosoma	armatum	Tasmaniosoma armatum Verhoeff, 1936		1 adult male	Mesibov, Robert		Tea-Tree Rivulet	Australia	Tasmania	-42.7069	147.8256	WGS84	100	Karyl Michaels advice	Mesibov, Robert	EN 675 712 (55G 567500 5271200)	AGD66	350		Blake, Greg | Michaels, Karyl	1994-07
Queen Victoria Museum and Art Gallery, Launceston	QVM:23:46495	Arthropoda	Diplopoda	Polydesmida	Dalodesmidae	Tasmaniosoma	armatum	Tasmaniosoma armatum Verhoeff, 1936		1 adult male	Mesibov, Robert		Lisle Creek	Australia	Tasmania	-41.1639	147.3433	WGS84	100	1:25000 scale TASMAP	Mesibov, Robert	EQ 287 428 (55G 528700 5442800)	AGD66	90		Mesibov, Robert	1994-07-06
Queen Victoria Museum and Art Gallery, Launceston	QVM:23:46793	Arthropoda	Diplopoda	Polydesmida	Dalodesmidae	Tasmaniosoma	armatum	Tasmaniosoma armatum Verhoeff, 1936		1 adult female	Mesibov, Robert		Shepherds Rivulet	Australia	Tasmania	-41.2003	147.2603	WGS84	100	1:25000 scale TASMAP	Mesibov, Robert	EQ 217 388 (55G 521700 5438800)	AGD66	150		Mesibov, Robert	1994-07-06
Queen Victoria Museum and Art Gallery, Launceston	QVM:23:46496	Arthropoda	Diplopoda	Polydesmida	Dalodesmidae	Tasmaniosoma	armatum	Tasmaniosoma armatum Verhoeff, 1936		1 adult male, 2 adult females	Mesibov, Robert		Oakmount	Australia	Tasmania	-41.5644	147.1453	WGS84	100	1:25000 scale TASMAP	Mesibov, Robert	EP 120 984 (55G 512000 5398400)	AGD66	190		Mesibov, Robert	1994-07-20
Queen Victoria Museum and Art Gallery, Launceston	QVM:23:46794	Arthropoda	Diplopoda	Polydesmida	Dalodesmidae	Tasmaniosoma	armatum	Tasmaniosoma armatum Verhoeff, 1936		1 adult female	Mesibov, Robert		Woolshed Creek	Australia	Tasmania	-41.5178	147.3992	WGS84	100	1:25000 scale TASMAP	Mesibov, Robert	EQ 332 035 (55G 533200 5403500)	AGD66	440		Mesibov, Robert	1994-07-20
Queen Victoria Museum and Art Gallery, Launceston	QVM:23:46497	Arthropoda	Diplopoda	Polydesmida	Dalodesmidae	Tasmaniosoma	armatum	Tasmaniosoma armatum Verhoeff, 1936		1 adult male	Mesibov, Robert		Weavers Creek	Australia	Tasmania	-41.4647	147.4061	WGS84	100	1:25000 scale TASMAP	Mesibov, Robert	EQ 338 094 (55G 533800 5409400)	AGD66	600		Mesibov, Robert | Moule, Trina	1994-07-30
Queen Victoria Museum and Art Gallery, Launceston	QVM:23:46795	Arthropoda	Diplopoda	Polydesmida	Dalodesmidae	Tasmaniosoma	armatum	Tasmaniosoma armatum Verhoeff, 1936		1 adult female	Mesibov, Robert		Foons Hill	Australia	Tasmania	-41.4017	147.3400	WGS84	100	1:25000 scale TASMAP	Mesibov, Robert	EQ 283 164 (55G 528300 5416400)	AGD66	760		Mesibov, Robert | Soccol, Daniel	1994-08-04
Queen Victoria Museum and Art Gallery, Launceston	QVM:23:46796	Arthropoda	Diplopoda	Polydesmida	Dalodesmidae	Tasmaniosoma	armatum	Tasmaniosoma armatum Verhoeff, 1936		1 adult female	Mesibov, Robert		Weavers Creek area	Australia	Tasmania	-41.4333	147.3653	WGS84	100	1:25000 scale TASMAP	Mesibov, Robert	EQ 304 129 (55G 530400 5412900)	AGD66	700		Mesibov, Robert | Soccol, Daniel	1994-08-04
Queen Victoria Museum and Art Gallery, Launceston	QVM:23:46499	Arthropoda	Diplopoda	Polydesmida	Dalodesmidae	Tasmaniosoma	armatum	Tasmaniosoma armatum Verhoeff, 1936		1 adult male	Mesibov, Robert		Lisle - E. nitens plantation	Australia	Tasmania	-41.2161	147.3472	WGS84	1000	Richard Bashford advice	Mesibov, Robert	EQ 290 370 (55G 529000 5437000)	AGD66			Bashford, Richard	1994-09-28
Queen Victoria Museum and Art Gallery, Launceston	QVM:23:46500	Arthropoda	Diplopoda	Polydesmida	Dalodesmidae	Tasmaniosoma	armatum	Tasmaniosoma armatum Verhoeff, 1936		1 adult male	Mesibov, Robert		Pumphouse Point	Australia	Tasmania	-42.1103	146.2067	WGS84	100	QVMAG records	Mesibov, Robert	DP 343 375 (55G 434300 5337500)	AGD66	740		Kingston, Tim	1994-12-07
Queen Victoria Museum and Art Gallery, Launceston	QVM:23:46621	Arthropoda	Diplopoda	Polydesmida	Dalodesmidae	Tasmaniosoma	armatum	Tasmaniosoma armatum Verhoeff, 1936		1 adult female	Mesibov, Robert		Pumphouse Point	Australia	Tasmania	-42.1075	146.2056	WGS84	100	QVMAG records	Mesibov, Robert	DP 342 378 (55G 434200 5337800)	AGD66	740		Kingston, Tim	1994-12-09
Queen Victoria Museum and Art Gallery, Launceston	QVM:23:46501	Arthropoda	Diplopoda	Polydesmida	Dalodesmidae	Tasmaniosoma	armatum	Tasmaniosoma armatum Verhoeff, 1936		1 adult male, 1 adult female in copula	Mesibov, Robert		Weavers Creek area	Australia	Tasmania	-41.4422	147.3664	WGS84	100	1:25000 scale TASMAP	Mesibov, Robert	EQ 305 119 (55G 530500 5411900)	AGD66	720		Mesibov, Robert	1995-03-23
Queen Victoria Museum and Art Gallery, Launceston	QVM:23:46502	Arthropoda	Diplopoda	Polydesmida	Dalodesmidae	Tasmaniosoma	armatum	Tasmaniosoma armatum Verhoeff, 1936		1 adult male, 1 adult female	Mesibov, Robert		Weavers Creek area	Australia	Tasmania	-41.4422	147.3664	WGS84	100	1:25000 scale TASMAP	Mesibov, Robert	EQ 305 119 (55G 530500 5411900)	AGD66	720		Mesibov, Robert	1995-03-23
Queen Victoria Museum and Art Gallery, Launceston	QVM:23:46503	Arthropoda	Diplopoda	Polydesmida	Dalodesmidae	Tasmaniosoma	armatum	Tasmaniosoma armatum Verhoeff, 1936		1 adult male	Mesibov, Robert		Kangaroo Hills	Australia	Tasmania	-41.5117	147.5467	WGS84	100	1:25000 scale TASMAP	Mesibov, Robert	EQ 455 041 (55G 545500 5404100)	AGD66	530		Mesibov, Robert	1995-06-15
Queen Victoria Museum and Art Gallery, Launceston	QVM:23:46504	Arthropoda	Diplopoda	Polydesmida	Dalodesmidae	Tasmaniosoma	armatum	Tasmaniosoma armatum Verhoeff, 1936		1 adult male	Mesibov, Robert		Sawpit Hill	Australia	Tasmania	-41.5303	147.4114	WGS84	100	1:25000 scale TASMAP	Mesibov, Robert	EQ 342 021 (55G 534200 5402100)	AGD66	480		Mesibov, Robert	1995-06-15
Queen Victoria Museum and Art Gallery, Launceston	QVM:23:46797	Arthropoda	Diplopoda	Polydesmida	Dalodesmidae	Tasmaniosoma	armatum	Tasmaniosoma armatum Verhoeff, 1936		3 adult females	Mesibov, Robert		North Esk River	Australia	Tasmania	-41.4944	147.3739	WGS84	100	1:25000 scale TASMAP	Mesibov, Robert	EQ 311 061 (55G 531100 5406100)	AGD66	350		Mesibov, Robert | Bruyn, Marcel	1995-07-14
Queen Victoria Museum and Art Gallery, Launceston	QVM:23:46798	Arthropoda	Diplopoda	Polydesmida	Dalodesmidae	Tasmaniosoma	armatum	Tasmaniosoma armatum Verhoeff, 1936		1 adult female	Mesibov, Robert		Blacksnake Marsh	Australia	Tasmania	-41.4678	147.5056	WGS84	100	1:25000 scale TASMAP	Mesibov, Robert	EQ 421 090 (55G 542100 5409000)	AGD66	460		Mesibov, Robert	1995-07-31
Queen Victoria Museum and Art Gallery, Launceston	QVM:23:46505	Arthropoda	Diplopoda	Polydesmida	Dalodesmidae	Tasmaniosoma	armatum	Tasmaniosoma armatum Verhoeff, 1936		1 adult male	Mesibov, Robert		Dog Trap Saddle	Australia	Tasmania	-41.5064	147.3272	WGS84	100	1:25000 scale TASMAP	Mesibov, Robert	EQ 272 048 (55G 527200 5404800)	AGD66	300		Mesibov, Robert	1995-08-01
Queen Victoria Museum and Art Gallery, Launceston	QVM:23:46799	Arthropoda	Diplopoda	Polydesmida	Dalodesmidae	Tasmaniosoma	armatum	Tasmaniosoma armatum Verhoeff, 1936		2 adult females	Mesibov, Robert		River O'Plain Creek	Australia	Tasmania	-41.4931	147.5022	WGS84	100	1:25000 scale TASMAP	Mesibov, Robert	EQ 418 062 (55G 541800 5406200)	AGD66	400		Mesibov, Robert	1995-08-07
Queen Victoria Museum and Art Gallery, Launceston	QVM:23:51479	Arthropoda	Diplopoda	Polydesmida	Dalodesmidae	Tasmaniosoma	armatum	Tasmaniosoma armatum Verhoeff, 1936		1 adult female	Mesibov, Robert		Bullocks Hunting Ground	Australia	Tasmania	-41.4453	147.3019	WGS84	100	1:25000 scale TASMAP	Mesibov, Robert	EQ 251 116 (55G 525100 5411600)	AGD66	310		Mesibov, Robert	1995-08-08
Queen Victoria Museum and Art Gallery, Launceston	QVM:23:46506	Arthropoda	Diplopoda	Polydesmida	Dalodesmidae	Tasmaniosoma	armatum	Tasmaniosoma armatum Verhoeff, 1936		2 adult males	Mesibov, Robert		Tressick Hills	Australia	Tasmania	-41.4406	147.2864	WGS84	100	1:25000 scale TASMAP	Mesibov, Robert	EQ 238 121 (55G 523800 5412100)	AGD66	460		Mesibov, Robert | Moule, Trina	1995-10-15
Queen Victoria Museum and Art Gallery, Launceston	QVM:23:51480	Arthropoda	Diplopoda	Polydesmida	Dalodesmidae	Tasmaniosoma	armatum	Tasmaniosoma armatum Verhoeff, 1936		1 adult female	Mesibov, Robert		Englishmans Gully	Australia	Tasmania	-41.8864	147.5800	WGS84	100	1:25000 scale TASMAP	Mesibov, Robert	EP 480 625 (55G 548000 5362500)	AGD66	350		Mesibov, Robert	1996-03-09
Queen Victoria Museum and Art Gallery, Launceston	QVM:23:46507	Arthropoda	Diplopoda	Polydesmida	Dalodesmidae	Tasmaniosoma	armatum	Tasmaniosoma armatum Verhoeff, 1936		2 adult males	Mesibov, Robert		Point Sorell	Australia	Tasmania	-41.1303	146.5439	WGS84	250	1:25000 scale TASMAP	Mesibov, Robert	DQ 616 465 (55G 461600 5446500)	AGD66	5		Mesibov, Robert	1996-10-13
Queen Victoria Museum and Art Gallery, Launceston	QVM:23:46622	Arthropoda	Diplopoda	Polydesmida	Dalodesmidae	Tasmaniosoma	armatum	Tasmaniosoma armatum Verhoeff, 1936		1 adult female	Mesibov, Robert		Port Sorell	Australia	Tasmania	-41.1581	146.5233	WGS84	100	1:25000 scale TASMAP	Mesibov, Robert	DQ 599 434 (55G 459900 5443400)	AGD66	40		Mesibov, Robert | Brockmann, Claudia	1996-10-13
Queen Victoria Museum and Art Gallery, Launceston	QVM:23:46508	Arthropoda	Diplopoda	Polydesmida	Dalodesmidae	Tasmaniosoma	armatum	Tasmaniosoma armatum Verhoeff, 1936		1 adult male	Mesibov, Robert		Waddamana	Australia	Tasmania	-42.1261	146.7472	WGS84	1000	Claudia Brockmann advice	Mesibov, Robert	DP 790 360 (55G 479000 5336000)	AGD66			Brockmann, Claudia	1996-11-21/1996-11-25
Queen Victoria Museum and Art Gallery, Launceston	QVM:23:46509	Arthropoda	Diplopoda	Polydesmida	Dalodesmidae	Tasmaniosoma	armatum	Tasmaniosoma armatum Verhoeff, 1936		1 adult male	Mesibov, Robert		Waddamana area	Australia	Tasmania	-42.1308	146.7558	WGS84	1000	Claudia Brockmann advice	Mesibov, Robert	DP 797 355 (55G 479700 5335500)	AGD66	650		Brockmann, Claudia	1996-12-24
Queen Victoria Museum and Art Gallery, Launceston	QVM:23:46510	Arthropoda	Diplopoda	Polydesmida	Dalodesmidae	Tasmaniosoma	armatum	Tasmaniosoma armatum Verhoeff, 1936		2 adult males	Mesibov, Robert		Ravenswood + Waverley	Australia	Tasmania	-41.4167	147.1939	WGS84	1000	Claudia Brockmann advice	Mesibov, Robert	EQ 161 148 (55G 516100 5414800)	AGD66	110		Brockmann, Claudia	1996-12-29
Queen Victoria Museum and Art Gallery, Launceston	QVM:23:46511	Arthropoda	Diplopoda	Polydesmida	Dalodesmidae	Tasmaniosoma	armatum	Tasmaniosoma armatum Verhoeff, 1936		1 adult male	Mesibov, Robert		Poatina Intake Road - Great Lake	Australia	Tasmania	-41.8356	146.8400	WGS84	100	1:25000 scale TASMAP	Mesibov, Robert	DP 866 683 (55G 486600 5368300)	AGD66	1080		Mesibov, Robert	1997-02-09
Queen Victoria Museum and Art Gallery, Launceston	QVM:23:46512	Arthropoda	Diplopoda	Polydesmida	Dalodesmidae	Tasmaniosoma	armatum	Tasmaniosoma armatum Verhoeff, 1936		1 adult male, gonopods missing	Mesibov, Robert		Stony Rises	Australia	Tasmania	-41.3392	146.5531	WGS84	100	1:25000 scale TASMAP	Mesibov, Robert	DQ 625 233 (55G 462500 5423300)	AGD66	240		Mesibov, Robert	1997-02-28
Queen Victoria Museum and Art Gallery, Launceston	QVM:23:51481	Arthropoda	Diplopoda	Polydesmida	Dalodesmidae	Tasmaniosoma	armatum	Tasmaniosoma armatum Verhoeff, 1936		1 adult female	Mesibov, Robert		Myrtle Gully - Mt Wellington	Australia	Tasmania	-42.8925	147.2550	WGS84	100	Claudia Brockmann advice	Mesibov, Robert	EN 207 509 (55G 520700 5250900)	AGD66	480		Brockmann, Claudia	1997-03-13
Queen Victoria Museum and Art Gallery, Launceston	QVM:23:46513	Arthropoda	Diplopoda	Polydesmida	Dalodesmidae	Tasmaniosoma	armatum	Tasmaniosoma armatum Verhoeff, 1936		1 adult male	Mesibov, Robert		Four Springs Creek	Australia	Tasmania	-41.3950	146.8531	WGS84	100	1:25000 scale TASMAP	Mesibov, Robert	DQ 876 172 (55G 487600 5417200)	AGD66	170		Mesibov, Robert	1997-03-16
Queen Victoria Museum and Art Gallery, Launceston	QVM:23:46514	Arthropoda	Diplopoda	Polydesmida	Dalodesmidae	Tasmaniosoma	armatum	Tasmaniosoma armatum Verhoeff, 1936		1 adult male	Mesibov, Robert		Poatina	Australia	Tasmania	-41.8039	146.9556	WGS84	100	1:25000 scale TASMAP	Mesibov, Robert	DP 962 718 (55G 496200 5371800)	AGD66	310		Moule, Trina	1997-03-28
Queen Victoria Museum and Art Gallery, Launceston	QVM:23:46515	Arthropoda	Diplopoda	Polydesmida	Dalodesmidae	Tasmaniosoma	armatum	Tasmaniosoma armatum Verhoeff, 1936		3 adult males	Mesibov, Robert		Back Creek area	Australia	Tasmania	-41.6861	146.9906	WGS84	100	1:25000 scale TASMAP	Mesibov, Robert	DP 991 849 (55G 499100 5384900)	AGD66	200		Mesibov, Robert | Moule, Trina | van Riet, Renate	1997-03-30
Queen Victoria Museum and Art Gallery, Launceston	QVM:23:46623	Arthropoda	Diplopoda	Polydesmida	Dalodesmidae	Tasmaniosoma	armatum	Tasmaniosoma armatum Verhoeff, 1936		1 adult female	Mesibov, Robert		Latrobe area	Australia	Tasmania	-41.2053	146.4217	WGS84	100	1:25000 scale TASMAP	Mesibov, Robert	DQ 514 381 (55G 451400 5438100)	AGD66	50		Mesibov, Robert	1997-06-25
Queen Victoria Museum and Art Gallery, Launceston	QVM:23:46625	Arthropoda	Diplopoda	Polydesmida	Dalodesmidae	Tasmaniosoma	armatum	Tasmaniosoma armatum Verhoeff, 1936		1 adult female	Mesibov, Robert		Dysodile Hills	Australia	Tasmania	-41.3136	146.4614	WGS84	100	1:25000 scale TASMAP	Mesibov, Robert	DQ 548 261 (55G 454800 5426100)	AGD66	60		Mesibov, Robert	1997-06-27
Queen Victoria Museum and Art Gallery, Launceston	QVM:23:46624	Arthropoda	Diplopoda	Polydesmida	Dalodesmidae	Tasmaniosoma	armatum	Tasmaniosoma armatum Verhoeff, 1936		1 adult female	Mesibov, Robert		Long Ridge	Australia	Tasmania	-41.5764	146.6200	WGS84	250	1:25000 scale TASMAP	Mesibov, Robert	DP 682 970 (55G 468200 5397000)	AGD66	370		Mesibov, Robert	1997-08-24
Queen Victoria Museum and Art Gallery, Launceston	QVM:23:46626	Arthropoda	Diplopoda	Polydesmida	Dalodesmidae	Tasmaniosoma	armatum	Tasmaniosoma armatum Verhoeff, 1936		1 adult female	Mesibov, Robert		Bonneys Creek	Australia	Tasmania	-41.2667	146.4511	WGS84	100	1:25000 scale TASMAP	Mesibov, Robert	DQ 539 313 (55G 453900 5431300)	AGD66	60		Mesibov, Robert	1997-10-09
Queen Victoria Museum and Art Gallery, Launceston	QVM:23:46627	Arthropoda	Diplopoda	Polydesmida	Dalodesmidae	Tasmaniosoma	armatum	Tasmaniosoma armatum Verhoeff, 1936		1 adult female, 1 juvenile	Mesibov, Robert		on "The Avenue" property	Australia	Tasmania	-41.4133	146.5706	WGS84	100	1:25000 scale TASMAP	Mesibov, Robert	DQ 640 151 (55G 464000 5415100)	AGD66	200		Mesibov, Robert	1997-10-13
Queen Victoria Museum and Art Gallery, Launceston	QVM:23:46516	Arthropoda	Diplopoda	Polydesmida	Dalodesmidae	Tasmaniosoma	armatum	Tasmaniosoma armatum Verhoeff, 1936		1 adult male	Mesibov, Robert		Brady Kayes Lookout	Australia	Tasmania	-41.4931	147.5369	WGS84	100	1:25000 scale TASMAP	Mesibov, Robert	EQ 447 062 (55G 544700 5406200)	AGD66	470		Mesibov, Robert | van Riet, Renate	1997-11-01
Queen Victoria Museum and Art Gallery, Launceston	QVM:23:46517	Arthropoda	Diplopoda	Polydesmida	Dalodesmidae	Tasmaniosoma	armatum	Tasmaniosoma armatum Verhoeff, 1936		1 adult male	Mesibov, Robert		N of Porters Bridge	Australia	Tasmania	-41.4911	146.7342	WGS84	100	1:25000 scale TASMAP	Mesibov, Robert	DQ 777 065 (55G 477700 5406500)	AGD66	250		Mesibov, Robert	1997-11-05
Queen Victoria Museum and Art Gallery, Launceston	QVM:23:46518	Arthropoda	Diplopoda	Polydesmida	Dalodesmidae	Tasmaniosoma	armatum	Tasmaniosoma armatum Verhoeff, 1936		2 adult males	Mesibov, Robert		Merthyr Park	Australia	Tasmania	-41.2392	147.1875	WGS84	250	QVMAG records	Mesibov, Robert	EQ 156 345 (55G 515600 5434500)	AGD66			Kingston, Tim | QVMAG staff	1998-11-03
Queen Victoria Museum and Art Gallery, Launceston	QVM:23:46519	Arthropoda	Diplopoda	Polydesmida	Dalodesmidae	Tasmaniosoma	armatum	Tasmaniosoma armatum Verhoeff, 1936		7 adult males	Mesibov, Robert		Merthyr Park	Australia	Tasmania	-41.2392	147.1875	WGS84	250	QVMAG records	Mesibov, Robert	EQ 156 345 (55G 515600 5434500)	AGD66			Kingston, Tim | QVMAG staff	1998-11-24
Queen Victoria Museum and Art Gallery, Launceston	QVM:23:51482	Arthropoda	Diplopoda	Polydesmida	Dalodesmidae	Tasmaniosoma	armatum	Tasmaniosoma armatum Verhoeff, 1936		1 adult male	Mesibov, Robert		Hop Pole Creek	Australia	Tasmania	-41.8692	147.9775	WGS84	100	QVMAG records	Mesibov, Robert	EP 810 641 (55G 581000 5364100)	AGD66	540		Griffiths, S.	1999-09
Queen Victoria Museum and Art Gallery, Launceston	QVM:23:51483	Arthropoda	Diplopoda	Polydesmida	Dalodesmidae	Tasmaniosoma	armatum	Tasmaniosoma armatum Verhoeff, 1936		1 adult female	Mesibov, Robert		Tiger Creek	Australia	Tasmania	-42.2808	147.8553	WGS84	100	1:25000 scale TASMAP	Mesibov, Robert	EP 704 185 (55G 570400 5318500)	AGD66	330		Mesibov, Robert | Moule, Trina	2000-07-01
Queen Victoria Museum and Art Gallery, Launceston	QVM:23:46613	Arthropoda	Diplopoda	Polydesmida	Dalodesmidae	Tasmaniosoma	armatum	Tasmaniosoma armatum Verhoeff, 1936		3 adult males	Mesibov, Robert		Diamond Tier	Australia	Tasmania	-42.1625	146.8356	WGS84	100	1:25000 scale TASMAP	Mesibov, Robert	DP 863 320 (55G 486300 5332000)	AGD66	820		Mesibov, Robert | Moule, Trina	2000-07-16
Queen Victoria Museum and Art Gallery, Launceston	QVM:23:46628	Arthropoda	Diplopoda	Polydesmida	Dalodesmidae	Tasmaniosoma	armatum	Tasmaniosoma armatum Verhoeff, 1936		2 adult females	Mesibov, Robert		Christmas Hill	Australia	Tasmania	-41.4619	146.6158	WGS84	100	1:25000 scale TASMAP	Mesibov, Robert	DQ 678 097 (55G 467800 5409700)	AGD66	500		Mesibov, Robert | Moule, Trina	2001-09-09
Queen Victoria Museum and Art Gallery, Launceston	QVM:23:51484	Arthropoda	Diplopoda	Polydesmida	Dalodesmidae	Tasmaniosoma	armatum	Tasmaniosoma armatum Verhoeff, 1936		1 adult female	Mesibov, Robert		Woodsdale	Australia	Tasmania	-42.4736	147.5756	WGS84	100	1:25000 scale TASMAP	Mesibov, Robert	EN 472 973 (55G 547200 5297300)	AGD66	370		Mesibov, Robert | Moule, Trina	2001-11-03
Queen Victoria Museum and Art Gallery, Launceston	QVM:23:46520	Arthropoda	Diplopoda	Polydesmida	Dalodesmidae	Tasmaniosoma	armatum	Tasmaniosoma armatum Verhoeff, 1936		1 adult male	Mesibov, Robert		Lefroy	Australia	Tasmania	-41.1756	147.0689	WGS84	25	Forestry Tasmania advice	Mesibov, Robert	EQ 057 416 (55G 505660 5441569)	AGD66			Yaxley, Belinda	2003-03-01
Queen Victoria Museum and Art Gallery, Launceston	QVM:23:51485	Arthropoda	Diplopoda	Polydesmida	Dalodesmidae	Tasmaniosoma	armatum	Tasmaniosoma armatum Verhoeff, 1936		1 adult female	Mesibov, Robert		near Fingerpost Hill	Australia	Tasmania	-41.3508	147.1447	WGS84	1000	Craig Reid advice	Mesibov, Robert	EQ 120 221 (55G 512000 5422100)	AGD66			Reid, Craig	2003-09-06
Queen Victoria Museum and Art Gallery, Launceston	QVM:23:51486	Arthropoda	Diplopoda	Polydesmida	Dalodesmidae	Tasmaniosoma	armatum	Tasmaniosoma armatum Verhoeff, 1936		1 adult female	Mesibov, Robert		Coal River Gorge	Australia	Tasmania	-42.4789	147.4006	WGS84	100	Kevin Bonham advice	Mesibov, Robert	5328 2968 (55G 532800 5296800)	AGD66	200		Bonham, Kevin	2003-10-05
Queen Victoria Museum and Art Gallery, Launceston	QVM:23:46521	Arthropoda	Diplopoda	Polydesmida	Dalodesmidae	Tasmaniosoma	armatum	Tasmaniosoma armatum Verhoeff, 1936		1 adult male, 2 adult females	Mesibov, Robert		Mt Direction	Australia	Tasmania	-41.2411	147.0206	WGS84	100	Wade Clarkson advice	Mesibov, Robert					Clarkson, Wade	2004-07-10
Queen Victoria Museum and Art Gallery, Launceston	QVM:23:46522	Arthropoda	Diplopoda	Polydesmida	Dalodesmidae	Tasmaniosoma	armatum	Tasmaniosoma armatum Verhoeff, 1936		1 adult male	Mesibov, Robert		Gardners Ridge	Australia	Tasmania	-41.5369	146.5283	WGS84	25	GPS	Mesibov, Robert	41°32'13"S 146°31'42"E		420		Mesibov, Robert	2004-11-07
Queen Victoria Museum and Art Gallery, Launceston	QVM:23:46629	Arthropoda	Diplopoda	Polydesmida	Dalodesmidae	Tasmaniosoma	armatum	Tasmaniosoma armatum Verhoeff, 1936		1 adult female	Mesibov, Robert		Serpentine Rivulet	Australia	Tasmania	-42.1067	146.5200	WGS84	100	Kevin Bonham advice	Mesibov, Robert	4602 3381 (55G 460200 5338100)	AGD66	780		Bonham, Kevin	2004-11-22
Queen Victoria Museum and Art Gallery, Launceston	QVM:23:46523	Arthropoda	Diplopoda	Polydesmida	Dalodesmidae	Tasmaniosoma	armatum	Tasmaniosoma armatum Verhoeff, 1936		4 adult males	Mesibov, Robert		Deddington Road near bridge	Australia	Tasmania	-41.5733	147.4583	WGS84	100	Kevin Bonham advice	Mesibov, Robert	5381 3973 (55G 538100 5397300)	AGD66	280		Bonham, Kevin	2004-11-23
Queen Victoria Museum and Art Gallery, Launceston	QVM:23:46630	Arthropoda	Diplopoda	Polydesmida	Dalodesmidae	Tasmaniosoma	armatum	Tasmaniosoma armatum Verhoeff, 1936		1 adult female	Mesibov, Robert		Scotch Bobs Creek - Arthurs Lake	Australia	Tasmania	-41.9219	146.8975	WGS84	100	Kevin Bonham advice	Mesibov, Robert	4914 3587 (55G 491400 5358700)	AGD66	960		Bonham, Kevin	2004-11-26
Queen Victoria Museum and Art Gallery, Launceston	QVM:23:46524	Arthropoda	Diplopoda	Polydesmida	Dalodesmidae	Tasmaniosoma	armatum	Tasmaniosoma armatum Verhoeff, 1936		1 adult male	Mesibov, Robert		Penguin	Australia	Tasmania	-41.1128	146.0556	WGS84	100	1:25000 scale TASMAP	Mesibov, Robert	DQ 206 481 (55G 420600 5448100)	AGD66	60		Mesibov, Robert	2004-12-01
Queen Victoria Museum and Art Gallery, Launceston	QVM:23:46525	Arthropoda	Diplopoda	Polydesmida	Dalodesmidae	Tasmaniosoma	armatum	Tasmaniosoma armatum Verhoeff, 1936		3 adult males	Mesibov, Robert		Lagoon Bay	Australia	Tasmania	-42.8817	147.9589	WGS84	500	Alastair Richardson advice	Mesibov, Robert	EN 782 517 (55G 578200 5251700)	AGD66			Rickers, Silke	2005-01
Queen Victoria Museum and Art Gallery, Launceston	QVM:23:46547	Arthropoda	Diplopoda	Polydesmida	Dalodesmidae	Tasmaniosoma	armatum	Tasmaniosoma armatum Verhoeff, 1936		1 adult male, 4 adult females	Mesibov, Robert		Lake Leake	Australia	Tasmania	-42.0256	147.7817	WGS84	25	GPS	Mesibov, Robert	42°01'32"S 147°46'54"E		580		Mesibov, Robert | Moule, Trina	2005-07-22
Queen Victoria Museum and Art Gallery, Launceston	QVM:23:46526	Arthropoda	Diplopoda	Polydesmida	Dalodesmidae	Tasmaniosoma	armatum	Tasmaniosoma armatum Verhoeff, 1936		2 adult males, 6 adult females, 1 juvenile	Mesibov, Robert		Mt Barrow	Australia	Tasmania	-41.3442	147.3553	WGS84	100	Wade Clarkson advice	Mesibov, Robert			430		Clarkson, Wade | Clarkson, Lisa	2005-08-01
Queen Victoria Museum and Art Gallery, Launceston	QVM:23:46527	Arthropoda	Diplopoda	Polydesmida	Dalodesmidae	Tasmaniosoma	armatum	Tasmaniosoma armatum Verhoeff, 1936		2 adult males, 5 adult females	Mesibov, Robert		Mt Barrow	Australia	Tasmania	-41.3475	147.3767	WGS84	100	Wade Clarkson advice	Mesibov, Robert			550		Clarkson, Wade | Clarkson, Lisa	2005-08-01
Queen Victoria Museum and Art Gallery, Launceston	QVM:23:46528	Arthropoda	Diplopoda	Polydesmida	Dalodesmidae	Tasmaniosoma	armatum	Tasmaniosoma armatum Verhoeff, 1936		1 adult female	Mesibov, Robert		Patersonia	Australia	Tasmania	-41.2911	147.3442	WGS84	100	Wade Clarkson advice	Mesibov, Robert			490		Clarkson, Wade | Clarkson, Lisa	2005-08-29
Queen Victoria Museum and Art Gallery, Launceston	QVM:23:46529	Arthropoda	Diplopoda	Polydesmida	Dalodesmidae	Tasmaniosoma	armatum	Tasmaniosoma armatum Verhoeff, 1936		11 adult females	Mesibov, Robert		Patersonia	Australia	Tasmania	-41.3008	147.3333	WGS84	100	Wade Clarkson advice	Mesibov, Robert			410		Clarkson, Wade | Clarkson, Lisa	2005-08-29
Queen Victoria Museum and Art Gallery, Launceston	QVM:23:46530	Arthropoda	Diplopoda	Polydesmida	Dalodesmidae	Tasmaniosoma	armatum	Tasmaniosoma armatum Verhoeff, 1936		1 adult male, 2 adult females, 1 juvenile	Mesibov, Robert		Patersonia	Australia	Tasmania	-41.3100	147.3347	WGS84	100	Wade Clarkson advice	Mesibov, Robert			410		Clarkson, Wade | Clarkson, Lisa	2005-08-29
Queen Victoria Museum and Art Gallery, Launceston	QVM:23:46531	Arthropoda	Diplopoda	Polydesmida	Dalodesmidae	Tasmaniosoma	armatum	Tasmaniosoma armatum Verhoeff, 1936		2 adult males, 7 adult females	Mesibov, Robert		Blessington	Australia	Tasmania	-41.4950	147.3919	WGS84	25	Wade Clarkson advice	Mesibov, Robert			330		Clarkson, Wade | Clarkson, Lisa	2005-09-02
Queen Victoria Museum and Art Gallery, Launceston	QVM:23:46532	Arthropoda	Diplopoda	Polydesmida	Dalodesmidae	Tasmaniosoma	armatum	Tasmaniosoma armatum Verhoeff, 1936		1 adult male, 8 adult females	Mesibov, Robert		Wattle Corner	Australia	Tasmania	-41.4808	147.5358	WGS84	25	Wade Clarkson advice	Mesibov, Robert			410		Clarkson, Wade | Clarkson, Lisa	2005-09-02
Queen Victoria Museum and Art Gallery, Launceston	QVM:23:46533	Arthropoda	Diplopoda	Polydesmida	Dalodesmidae	Tasmaniosoma	armatum	Tasmaniosoma armatum Verhoeff, 1936		8 adult females, 1 juvenile	Mesibov, Robert		Burns Creek	Australia	Tasmania	-41.4575	147.4725	WGS84	25	Wade Clarkson advice	Mesibov, Robert			440		Clarkson, Wade | Clarkson, Lisa	2005-09-02
Queen Victoria Museum and Art Gallery, Launceston	QVM:23:46534	Arthropoda	Diplopoda	Polydesmida	Dalodesmidae	Tasmaniosoma	armatum	Tasmaniosoma armatum Verhoeff, 1936		1 adult male, 2 adult females	Mesibov, Robert		Burns Creek	Australia	Tasmania	-41.4544	147.4758	WGS84	25	Wade Clarkson advice	Mesibov, Robert			460		Clarkson, Wade | Clarkson, Lisa	2005-09-02
Queen Victoria Museum and Art Gallery, Launceston	QVM:23:46535	Arthropoda	Diplopoda	Polydesmida	Dalodesmidae	Tasmaniosoma	armatum	Tasmaniosoma armatum Verhoeff, 1936		3 adult males, 1 adult female	Mesibov, Robert		Blessington	Australia	Tasmania	-41.5031	147.3808	WGS84	25	Wade Clarkson advice	Mesibov, Robert			360		Clarkson, Wade | Clarkson, Lisa	2005-09-02
Queen Victoria Museum and Art Gallery, Launceston	QVM:23:46631	Arthropoda	Diplopoda	Polydesmida	Dalodesmidae	Tasmaniosoma	armatum	Tasmaniosoma armatum Verhoeff, 1936		1 adult female	Mesibov, Robert		Healeys Gully	Australia	Tasmania	-41.2378	146.2794	WGS84	100	1:25000 scale TASMAP	Mesibov, Robert	DQ 395 344 (55G 439500 5434400)	AGD66			Mesibov, Robert | Clarkson, Wade | Clarkson, Lisa	2005-09-04
Queen Victoria Museum and Art Gallery, Launceston	QVM:23:46536	Arthropoda	Diplopoda	Polydesmida	Dalodesmidae	Tasmaniosoma	armatum	Tasmaniosoma armatum Verhoeff, 1936		1 adult male	Mesibov, Robert		between Lilydale and Patersonia	Australia	Tasmania	-41.3656	147.2314	WGS84	25	Wade Clarkson advice	Mesibov, Robert					Clarkson, Wade | Clarkson, Lisa	2005-09-05
Queen Victoria Museum and Art Gallery, Launceston	QVM:23:46537	Arthropoda	Diplopoda	Polydesmida	Dalodesmidae	Tasmaniosoma	armatum	Tasmaniosoma armatum Verhoeff, 1936		1 adult male	Mesibov, Robert		between Lilydale and Patersonia	Australia	Tasmania	-41.3683	147.2422	WGS84	25	Wade Clarkson advice	Mesibov, Robert					Clarkson, Wade | Clarkson, Lisa	2005-09-05
Queen Victoria Museum and Art Gallery, Launceston	QVM:23:46538	Arthropoda	Diplopoda	Polydesmida	Dalodesmidae	Tasmaniosoma	armatum	Tasmaniosoma armatum Verhoeff, 1936		1 adult male	Mesibov, Robert		Tasman Peninsula	Australia	Tasmania	-43.1325	147.8561	WGS84	25	Wade Clarkson advice	Mesibov, Robert					Clarkson, Wade | Clarkson, Lisa	2005-09-08
Queen Victoria Museum and Art Gallery, Launceston	QVM:23:46539	Arthropoda	Diplopoda	Polydesmida	Dalodesmidae	Tasmaniosoma	armatum	Tasmaniosoma armatum Verhoeff, 1936		1 adult female	Mesibov, Robert		Port Arthur	Australia	Tasmania	-43.1339	147.8564	WGS84	25	Wade Clarkson advice	Mesibov, Robert					Clarkson, Wade | Clarkson, Lisa	2005-09-09
Queen Victoria Museum and Art Gallery, Launceston	QVM:23:46540	Arthropoda	Diplopoda	Polydesmida	Dalodesmidae	Tasmaniosoma	armatum	Tasmaniosoma armatum Verhoeff, 1936		3 adult males	Mesibov, Robert		Brushy Rivulet	Australia	Tasmania	-41.4789	146.8336	WGS84	100	1:25000 scale TASMAP	Mesibov, Robert	DQ 860 079 (55G 486000 5407900)	AGD66	170		Mesibov, Robert | Clarkson, Wade	2006-01-08
Queen Victoria Museum and Art Gallery, Launceston	QVM:23:46541	Arthropoda	Diplopoda	Polydesmida	Dalodesmidae	Tasmaniosoma	armatum	Tasmaniosoma armatum Verhoeff, 1936		1 adult male	Mesibov, Robert		Moreys Bay - Schouten Island	Australia	Tasmania	-42.3003	148.2800	WGS84	100	Kevin Bonham advice	Mesibov, Robert	6054 3159 (55G 605400 5315900)	AGD66	10		Bonham, Kevin	2006-01-08
Queen Victoria Museum and Art Gallery, Launceston	QVM:23:46542	Arthropoda	Diplopoda	Polydesmida	Dalodesmidae	Tasmaniosoma	armatum	Tasmaniosoma armatum Verhoeff, 1936		1 adult female	Mesibov, Robert		Spur N of Milligans Hill - Schouten Island	Australia	Tasmania	-42.3067	148.2692	WGS84	100	Kevin Bonham advice	Mesibov, Robert	6045 3152 (55G 604500 5315200)	AGD66	200		Bonham, Kevin	2006-01-09
Queen Victoria Museum and Art Gallery, Launceston	QVM:23:46543	Arthropoda	Diplopoda	Polydesmida	Dalodesmidae	Tasmaniosoma	armatum	Tasmaniosoma armatum Verhoeff, 1936		1 adult male	Mesibov, Robert		Francistown	Australia	Tasmania	-43.3044	146.9853	WGS84	100	Kevin Bonham advice	Mesibov, Robert	4987 2052 (55G 498700 5205200)	AGD66			Bonham, Kevin	2006-02-04
Queen Victoria Museum and Art Gallery, Launceston	QVM:23:51487	Arthropoda	Diplopoda	Polydesmida	Dalodesmidae	Tasmaniosoma	armatum	Tasmaniosoma armatum Verhoeff, 1936		1 adult female	Mesibov, Robert		Betsey Island	Australia	Tasmania	-43.0467	147.4839	WGS84	100	Kevin Bonham advice	Mesibov, Robert	5393 2337 (55G 539300 5233700)	AGD66			Bonham, Kevin	2006-03-16
Queen Victoria Museum and Art Gallery, Launceston	QVM:23:46548	Arthropoda	Diplopoda	Polydesmida	Dalodesmidae	Tasmaniosoma	armatum	Tasmaniosoma armatum Verhoeff, 1936		2 adult males	Mesibov, Robert		Lake Leake	Australia	Tasmania	-42.0047	147.7922	WGS84	100	Wade Clarkson advice	Mesibov, Robert					Clarkson, Wade | Clarkson, Lisa	2006-04-23
Queen Victoria Museum and Art Gallery, Launceston	QVM:23:51488	Arthropoda	Diplopoda	Polydesmida	Dalodesmidae	Tasmaniosoma	armatum	Tasmaniosoma armatum Verhoeff, 1936		2 adult females	Mesibov, Robert		Eaglehawk Tier	Australia	Tasmania	-41.3236	147.2189	WGS84	100	Wade Clarkson advice	Mesibov, Robert			360		Clarkson, Wade | Clarkson, Lisa	2006-06-05
Queen Victoria Museum and Art Gallery, Launceston	QVM:23:46545	Arthropoda	Diplopoda	Polydesmida	Dalodesmidae	Tasmaniosoma	armatum	Tasmaniosoma armatum Verhoeff, 1936		2 adult males, 1 adult female	Mesibov, Robert		Eaglehawk Tier	Australia	Tasmania	-41.3228	147.2175	WGS84	100	Wade Clarkson advice	Mesibov, Robert			380		Clarkson, Wade | Clarkson, Lisa	2006-08-29
Queen Victoria Museum and Art Gallery, Launceston	QVM:23:46546	Arthropoda	Diplopoda	Polydesmida	Dalodesmidae	Tasmaniosoma	armatum	Tasmaniosoma armatum Verhoeff, 1936		1 adult male	Mesibov, Robert		Frankford Highway	Australia	Tasmania	-41.2975	146.7122	WGS84	100	Wade Clarkson advice	Mesibov, Robert			170		Clarkson, Wade | Clarkson, Lisa	2006-10-01
Queen Victoria Museum and Art Gallery, Launceston	QVM:23:46544	Arthropoda	Diplopoda	Polydesmida	Dalodesmidae	Tasmaniosoma	armatum	Tasmaniosoma armatum Verhoeff, 1936		3 adult males	Mesibov, Robert		Green Tier Creek	Australia	Tasmania	-42.2144	147.7528	WGS84	100	GPS	Mesibov, Robert	42°12'52"S 147°45'10"E		510		Mesibov, Robert	2007-03-24
Queen Victoria Museum and Art Gallery, Launceston	QVM:23:46567	Arthropoda	Diplopoda	Polydesmida	Dalodesmidae	Tasmaniosoma	armatum	Tasmaniosoma armatum Verhoeff, 1936		6 adult males, 6 adult females	Mesibov, Robert		Lake Leake	Australia	Tasmania	-42.0044	147.7936	WGS84	25	GPS	Mesibov, Robert	42°00'16"S 147°47'37"E		580		Mesibov, Robert	2009-04-04
Queen Victoria Museum and Art Gallery, Launceston	QVM:23:46651	Arthropoda	Diplopoda	Polydesmida	Dalodesmidae	Tasmaniosoma	armatum	Tasmaniosoma armatum Verhoeff, 1936		4 adult males, 2 adult females	Mesibov, Robert		Mt Barrow Road	Australia	Tasmania	-41.3489	147.3764	WGS84	25	GPS	Mesibov, Robert	41°20'56"S 147°22'35"E		470		Mesibov, Robert	2009-07-18
Queen Victoria Museum and Art Gallery, Launceston	QVM:23:51553	Arthropoda	Diplopoda	Polydesmida	Dalodesmidae	Tasmaniosoma	armatum	Tasmaniosoma armatum Verhoeff, 1936		fragment of 1 adult male, found dead	Mesibov, Robert		NW of Triabunna	Australia	Tasmania	-42.4547	147.8928	WGS84	25	GPS	Mesibov, Robert	42°27'17"S 147°53'34"E		300		Mesibov, Robert	2009-08-25
Queen Victoria Museum and Art Gallery, Launceston	QVM:23:51790	Arthropoda	Diplopoda	Polydesmida	Dalodesmidae	Tasmaniosoma	armatum	Tasmaniosoma armatum Verhoeff, 1936		1 adult male	Mesibov, Robert		Flat Rock	Australia	Tasmania	-42.6028	147.2753	WGS84	25	Kevin Bonham advice	Mesibov, Robert	55G 522469 5283075	AGD66	400		Raven, Robert | Young, Cathy	2010-03-20
Queen Victoria Museum and Art Gallery, Launceston	QVM:23:51844	Arthropoda	Diplopoda	Polydesmida	Dalodesmidae	Tasmaniosoma	armatum	Tasmaniosoma armatum Verhoeff, 1936		1 adult female	Mesibov, Robert		Henslowes Road	Australia	Tasmania	-41.1656	146.1472	WGS84	25	GPS	Mesibov, Robert	41°09'56"S 146°08'50"E		5		Mesibov, Robert	2010-06-17
Queen Victoria Museum and Art Gallery, Launceston	QVM:23:51903	Arthropoda	Diplopoda	Polydesmida	Dalodesmidae	Tasmaniosoma	armatum	Tasmaniosoma armatum Verhoeff, 1936		1 adult female	Mesibov, Robert		Lovetts Flat Road	Australia	Tasmania	-41.3033	146.4586	WGS84	25	GPS	Mesibov, Robert	41°18'12"S 146°27'31"E		130		Mesibov, Robert	2010-08-29
Queen Victoria Museum and Art Gallery, Launceston	QVM:23:52188	Arthropoda	Diplopoda	Polydesmida	Dalodesmidae	Tasmaniosoma	armatum	Tasmaniosoma armatum Verhoeff, 1936		1 adult male	Mesibov, Robert		Blythe River	Australia	Tasmania	-41.0847	145.9722	WGS84	200	GPS	Mesibov, Robert	41°05'05"S 145°58'20"E		10		Mesibov, Robert	2011-09-04
Queen Victoria Museum and Art Gallery, Launceston	QVM:23:52185	Arthropoda	Diplopoda	Polydesmida	Dalodesmidae	Tasmaniosoma	armatum	Tasmaniosoma armatum Verhoeff, 1936		2 adult males	Mesibov, Robert		Blythe River	Australia	Tasmania	-41.0844	145.9756	WGS84	50	Google Earth	Mesibov, Robert			30		Mesibov, Robert | Moule, Trina	2012-02-19
Queen Victoria Museum and Art Gallery, Launceston	QVM:23:52202	Arthropoda	Diplopoda	Polydesmida	Dalodesmidae	Tasmaniosoma	armatum	Tasmaniosoma armatum Verhoeff, 1936		1 adult male, 1 adult female	Mesibov, Robert		Skullbone Plains site S2	Australia	Tasmania	-42.0522	146.3356	WGS84	25	Kevin Bonham advice	Mesibov, Robert	55G 445017 5344212	GDA94	980		Bonham, Kevin	2012-02-27
Queen Victoria Museum and Art Gallery, Launceston	QVM:23:52203	Arthropoda	Diplopoda	Polydesmida	Dalodesmidae	Tasmaniosoma	armatum	Tasmaniosoma armatum Verhoeff, 1936		1 adult male	Mesibov, Robert		Skullbone Plains site S12	Australia	Tasmania	-42.0211	146.3522	WGS84	25	Kevin Bonham advice	Mesibov, Robert	55G 446370 5347677	GDA94	970		Bonham, Kevin	2012-02-29
Queen Victoria Museum and Art Gallery, Launceston	QVM:23:52241	Arthropoda	Diplopoda	Polydesmida	Dalodesmidae	Tasmaniosoma	armatum	Tasmaniosoma armatum Verhoeff, 1936		2 adult males	Mesibov, Robert		Mt Direction	Australia	Tasmania	-41.2394	147.0306	WGS84	25	Wade Clarkson advice	Mesibov, Robert			320		Clarkson, Wade | Clarkson, Lisa	2012-04-25
Queen Victoria Museum and Art Gallery, Launceston	QVM:23:52242	Arthropoda	Diplopoda	Polydesmida	Dalodesmidae	Tasmaniosoma	armatum	Tasmaniosoma armatum Verhoeff, 1936		2 adult males	Mesibov, Robert		Mt Direction	Australia	Tasmania	-41.2414	147.0325	WGS84	25	Wade Clarkson advice	Mesibov, Robert			370		Clarkson, Wade | Clarkson, Lisa	2012-04-25
Queen Victoria Museum and Art Gallery, Launceston	QVM:23:52243	Arthropoda	Diplopoda	Polydesmida	Dalodesmidae	Tasmaniosoma	armatum	Tasmaniosoma armatum Verhoeff, 1936		4 adult males, 1 adult female	Mesibov, Robert		Mt Direction	Australia	Tasmania	-41.2411	147.0189	WGS84	25	Wade Clarkson advice	Mesibov, Robert			140		Clarkson, Wade | Clarkson, Lisa	2012-04-25
Queen Victoria Museum and Art Gallery, Launceston	QVM:23:52244	Arthropoda	Diplopoda	Polydesmida	Dalodesmidae	Tasmaniosoma	armatum	Tasmaniosoma armatum Verhoeff, 1936		1 adult male	Mesibov, Robert		Mt Direction	Australia	Tasmania	-41.2408	147.0231	WGS84	25	Wade Clarkson advice	Mesibov, Robert			190		Clarkson, Wade | Clarkson, Lisa	2012-05-06
Queen Victoria Museum and Art Gallery, Launceston	QVM:23:52257	Arthropoda	Diplopoda	Polydesmida	Dalodesmidae	Tasmaniosoma	armatum	Tasmaniosoma armatum Verhoeff, 1936		2 adult males	Mesibov, Robert		Prospect Vale	Australia	Tasmania	-41.4808	147.1181	WGS84	25	Wade Clarkson advice	Mesibov, Robert			180		Clarkson, Wade	2012-05-17
Queen Victoria Museum and Art Gallery, Launceston	QVM:23:53594	Arthropoda	Diplopoda	Polydesmida	Dalodesmidae	Tasmaniosoma	armatum	Tasmaniosoma armatum Verhoeff, 1936		2 adult males	Mesibov, Robert		Windermere	Australia	Tasmania	-41.3022	146.9825	WGS84	25	Wade Clarkson advice	Mesibov, Robert			40		Clarkson, Wade | Clarkson, Lisa	2012-06-17
Queen Victoria Museum and Art Gallery, Launceston	QVM:23:53596	Arthropoda	Diplopoda	Polydesmida	Dalodesmidae	Tasmaniosoma	armatum	Tasmaniosoma armatum Verhoeff, 1936		3 adult males	Mesibov, Robert		Windermere	Australia	Tasmania	-41.3067	146.9789	WGS84	25	Wade Clarkson advice	Mesibov, Robert			20		Clarkson, Wade | Clarkson, Lisa	2012-06-17
Queen Victoria Museum and Art Gallery, Launceston	QVM:23:52477	Arthropoda	Diplopoda	Polydesmida	Dalodesmidae	Tasmaniosoma	armatum	Tasmaniosoma armatum Verhoeff, 1936		5 adult males, 2 adult females	Mesibov, Robert		Oakmount	Australia	Tasmania	-41.5611	147.1431	WGS84	25	GPS	Mesibov, Robert	41°33'40"S 147°08'35"E		210		Mesibov, Robert | Moule, Trina	2012-06-18
Queen Victoria Museum and Art Gallery, Launceston	QVM:23:52478	Arthropoda	Diplopoda	Polydesmida	Dalodesmidae	Tasmaniosoma	armatum	Tasmaniosoma armatum Verhoeff, 1936		1 adult male, 1 adult female	Mesibov, Robert		Oakmount	Australia	Tasmania	-41.5644	147.1450	WGS84	25	GPS	Mesibov, Robert	41°33'52"S 147°08'42"E		200		Mesibov, Robert | Moule, Trina	2012-06-18
Queen Victoria Museum and Art Gallery, Launceston	QVM:23:53586	Arthropoda	Diplopoda	Polydesmida	Dalodesmidae	Tasmaniosoma	armatum	Tasmaniosoma armatum Verhoeff, 1936		1 adult male	Mesibov, Robert		Prossers Road	Australia	Tasmania	-41.3558	147.2239	WGS84	25	Wade Clarkson advice	Mesibov, Robert			410		Clarkson, Wade	2012-06-23
Queen Victoria Museum and Art Gallery, Launceston	QVM:23:53574	Arthropoda	Diplopoda	Polydesmida	Dalodesmidae	Tasmaniosoma	armatum	Tasmaniosoma armatum Verhoeff, 1936		1 adult male	Mesibov, Robert		Wielangta Road - Sandspit Reserve	Australia	Tasmania	-42.7086	147.8406	WGS84	25	GPS	Mesibov, Robert	42°42'31"S 147°50'26"E		210		Mesibov, Robert | Nguyen, D.A.	2012-07-04
Queen Victoria Museum and Art Gallery, Launceston	QVM:23:53601	Arthropoda	Diplopoda	Polydesmida	Dalodesmidae	Tasmaniosoma	armatum	Tasmaniosoma armatum Verhoeff, 1936		1 adult male	Mesibov, Robert		Storys Creek Road	Australia	Tasmania	-41.6772	147.7033	WGS84	25	Wade Clarkson advice	Mesibov, Robert			750		Clarkson, Wade | Clarkson, Lisa	2012-10-13
Queen Victoria Museum and Art Gallery, Launceston	QVM:23:53620	Arthropoda	Diplopoda	Polydesmida	Dalodesmidae	Tasmaniosoma	armatum	Tasmaniosoma armatum Verhoeff, 1936		2 adult males	Mesibov, Robert		Great Lake at Tods Corner Road turnoff	Australia	Tasmania	-41.9964	146.7833	WGS84	100	Google Earth	Mesibov, Robert			1070		Reid, Craig	2013-03-02
Queen Victoria Museum and Art Gallery, Launceston	QVM:23:53666	Arthropoda	Diplopoda	Polydesmida	Dalodesmidae	Tasmaniosoma	armatum	Tasmaniosoma armatum Verhoeff, 1936		1 adult male	Mesibov, Robert		Rossarden Road	Australia	Tasmania	-41.6514	147.7531	WGS84	50	Wade Clarkson advice	Mesibov, Robert			620		Clarkson, Wade | Clarkson, Lisa	2013-09-14
Queen Victoria Museum and Art Gallery, Launceston	QVM:23:53667	Arthropoda	Diplopoda	Polydesmida	Dalodesmidae	Tasmaniosoma	armatum	Tasmaniosoma armatum Verhoeff, 1936		1 adult male	Mesibov, Robert		Rossarden Road	Australia	Tasmania	-41.6697	147.7372	WGS84	50	Wade Clarkson advice	Mesibov, Robert			620		Clarkson, Wade | Clarkson, Lisa	2013-09-14
Queen Victoria Museum and Art Gallery, Launceston	QVM:23:53676	Arthropoda	Diplopoda	Polydesmida	Dalodesmidae	Tasmaniosoma	armatum	Tasmaniosoma armatum Verhoeff, 1936		2 adult males	Mesibov, Robert		Rossarden Road	Australia	Tasmania	-41.6467	147.7564	WGS84	25	Wade Clarkson advice	Mesibov, Robert			630		Clarkson, Wade | Clarkson, Lisa	2013-10-06
Queen Victoria Museum and Art Gallery, Launceston	QVM:23:53677	Arthropoda	Diplopoda	Polydesmida	Dalodesmidae	Tasmaniosoma	armatum	Tasmaniosoma armatum Verhoeff, 1936		1 adult male	Mesibov, Robert		Rossarden Road	Australia	Tasmania	-41.6419	147.7544	WGS84	25	Wade Clarkson advice	Mesibov, Robert			630		Clarkson, Wade | Clarkson, Lisa	2013-10-06
Queen Victoria Museum and Art Gallery, Launceston	QVM:23:53678	Arthropoda	Diplopoda	Polydesmida	Dalodesmidae	Tasmaniosoma	armatum	Tasmaniosoma armatum Verhoeff, 1936		1 adult male	Mesibov, Robert		Rossarden Road	Australia	Tasmania	-41.6383	147.7547	WGS84	25	Wade Clarkson advice	Mesibov, Robert			630		Clarkson, Wade | Clarkson, Lisa	2013-10-06
Queen Victoria Museum and Art Gallery, Launceston	QVM:23:53700	Arthropoda	Diplopoda	Polydesmida	Dalodesmidae	Tasmaniosoma	armatum	Tasmaniosoma armatum Verhoeff, 1936		1 adult male, 2 adult females	Mesibov, Robert		Rossarden area	Australia	Tasmania	-41.6353	147.7447	WGS84	25	GPS	Mesibov, Robert	41°38'07"S 147°44'41"E		730		Mesibov, Robert	2013-11-11
Queen Victoria Museum and Art Gallery, Launceston	QVM:23:53801	Arthropoda	Diplopoda	Polydesmida	Dalodesmidae	Tasmaniosoma	armatum	Tasmaniosoma armatum Verhoeff, 1936		5 adult males	Mesibov, Robert		Trevallyn State Recreation Area	Australia	Tasmania	-41.4478	147.0947	WGS84	50	Google Earth	Mesibov, Robert			210		Mesibov, Robert | Moule, Trina	2014-06-06
Queen Victoria Museum and Art Gallery, Launceston	QVM:23:53802	Arthropoda	Diplopoda	Polydesmida	Dalodesmidae	Tasmaniosoma	armatum	Tasmaniosoma armatum Verhoeff, 1936		1 adult male	Mesibov, Robert		Trevallyn State Recreation Area	Australia	Tasmania	-41.4417	147.0800	WGS84	25	Google Earth	Mesibov, Robert			150		Mesibov, Robert	2014-06-06
Queen Victoria Museum and Art Gallery, Launceston	QVM:23:53803	Arthropoda	Diplopoda	Polydesmida	Dalodesmidae	Tasmaniosoma	armatum	Tasmaniosoma armatum Verhoeff, 1936		5 adult males	Mesibov, Robert		Trevallyn State Recreation Area	Australia	Tasmania	-41.4431	147.0928	WGS84	25	Google Earth	Mesibov, Robert			200		Mesibov, Robert	2014-06-06
Queen Victoria Museum and Art Gallery, Launceston	QVM:23:53806	Arthropoda	Diplopoda	Polydesmida	Dalodesmidae	Tasmaniosoma	armatum	Tasmaniosoma armatum Verhoeff, 1936		1 adult male	Mesibov, Robert		South Esk River near Bass Highway	Australia	Tasmania	-41.5242	147.0603	WGS84	100	Wade Clarkson advice	Mesibov, Robert			140		Clarkson, Wade | Clarkson, Lisa	2014-06-08
Queen Victoria Museum and Art Gallery, Launceston	QVM:23:53810	Arthropoda	Diplopoda	Polydesmida	Dalodesmidae	Tasmaniosoma	armatum	Tasmaniosoma armatum Verhoeff, 1936		1 adult female	Mesibov, Robert		W of Travellers Rest	Australia	Tasmania	-41.4864	147.0769	WGS84	25	GPS	Mesibov, Robert	41°29'11"S 147°04'37"E		170		Mesibov, Robert | Clarkson, Wade | Clarkson, Lisa	2014-06-14
Queen Victoria Museum and Art Gallery, Launceston	QVM:23:53814	Arthropoda	Diplopoda	Polydesmida	Dalodesmidae	Tasmaniosoma	armatum	Tasmaniosoma armatum Verhoeff, 1936		2 adult males	Mesibov, Robert		Birralee Road	Australia	Tasmania	-41.4828	146.8292	WGS84	25	GPS	Mesibov, Robert	41°28'58"S 146°49'45"E		200		Mesibov, Robert	2014-06-18
Queen Victoria Museum and Art Gallery, Launceston	QVM:23:53815	Arthropoda	Diplopoda	Polydesmida	Dalodesmidae	Tasmaniosoma	armatum	Tasmaniosoma armatum Verhoeff, 1936		1 adult female	Mesibov, Robert		Porters Bridge Road	Australia	Tasmania	-41.5000	146.7439	WGS84	25	GPS	Mesibov, Robert	41°30'00"S 146°44'38"E		240		Mesibov, Robert	2014-06-18
Queen Victoria Museum and Art Gallery, Launceston	QVM:23:53816	Arthropoda	Diplopoda	Polydesmida	Dalodesmidae	Tasmaniosoma	armatum	Tasmaniosoma armatum Verhoeff, 1936		1 adult female	Mesibov, Robert		Porters Bridge Road	Australia	Tasmania	-41.5014	146.7425	WGS84	25	GPS	Mesibov, Robert	41°30'05"S 146°44'33"E		240		Mesibov, Robert	2014-06-18
Queen Victoria Museum and Art Gallery, Launceston	QVM:23:53819	Arthropoda	Diplopoda	Polydesmida	Dalodesmidae	Tasmaniosoma	armatum	Tasmaniosoma armatum Verhoeff, 1936		1 adult male	Mesibov, Robert		Trevallyn State Recreation Area	Australia	Tasmania	-41.4367	147.0939	WGS84	25	GPS	Mesibov, Robert	41°26'12"S 147°05'38"E		200		Mesibov, Robert	2014-06-21
Queen Victoria Museum and Art Gallery, Launceston	QVM:23:53827	Arthropoda	Diplopoda	Polydesmida	Dalodesmidae	Tasmaniosoma	armatum	Tasmaniosoma armatum Verhoeff, 1936		1 adult male	Mesibov, Robert		Tarraleah	Australia	Tasmania	-42.2867	146.4569	WGS84	50	GPS	Mesibov, Robert	42°17'12"S 146°27'25"E		620		Velez, Sebastian | Mesibov, Robert	2014-07-06
Queen Victoria Museum and Art Gallery, Launceston	QVM:23:53828	Arthropoda	Diplopoda	Polydesmida	Dalodesmidae	Tasmaniosoma	armatum	Tasmaniosoma armatum Verhoeff, 1936		1 adult male, 1 adult female	Mesibov, Robert		McKays Road NE of Lake Leake	Australia	Tasmania	-42.0042	147.8517	WGS84	25	GPS	Mesibov, Robert	42°00'15"S 147°51'06"E		710		Velez, Sebastian | Mesibov, Robert	2014-07-07
Queen Victoria Museum and Art Gallery, Launceston	QVM:23:53838	Arthropoda	Diplopoda	Polydesmida	Dalodesmidae	Tasmaniosoma	armatum	Tasmaniosoma armatum Verhoeff, 1936		1 adult female	Mesibov, Robert		Evandale Bridge	Australia	Tasmania	-41.5747	147.2372	WGS84	25	GPS	Mesibov, Robert	41°34'29"S 147°14'14"E		150		Mesibov, Robert	2014-07-18
Queen Victoria Museum and Art Gallery, Launceston	QVM:23:53839	Arthropoda	Diplopoda	Polydesmida	Dalodesmidae	Tasmaniosoma	armatum	Tasmaniosoma armatum Verhoeff, 1936		2 adult males	Mesibov, Robert		Granville Street Reserve - Launceston	Australia	Tasmania	-41.4569	147.1369	WGS84	25	GPS	Mesibov, Robert	41°27'25"S 147°08'13"E		90		Mesibov, Robert	2014-07-18
Queen Victoria Museum and Art Gallery, Launceston	QVM:23:53840	Arthropoda	Diplopoda	Polydesmida	Dalodesmidae	Tasmaniosoma	armatum	Tasmaniosoma armatum Verhoeff, 1936		3 adult males, treated with vinegar	Mesibov, Robert		Waterhouse Point	Australia	Tasmania	-40.8308	147.6683	WGS84	25	GPS	Mesibov, Robert	40°49'51"S 147°40'06"E		20		Mesibov, Robert	2014-07-23
Queen Victoria Museum and Art Gallery, Launceston	QVM:23:53843	Arthropoda	Diplopoda	Polydesmida	Dalodesmidae	Tasmaniosoma	armatum	Tasmaniosoma armatum Verhoeff, 1936		2 adult males, 1 male in fragments	Mesibov, Robert		W of "Aberfoyle" property	Australia	Tasmania	-41.7239	147.7956	WGS84	25	GPS	Mesibov, Robert	41°43'26"S 147°47'44"E		230		Mesibov, Robert	2014-08-27
Queen Victoria Museum and Art Gallery, Launceston	QVM:23:53844	Arthropoda	Diplopoda	Polydesmida	Dalodesmidae	Tasmaniosoma	armatum	Tasmaniosoma armatum Verhoeff, 1936		2 adult males	Mesibov, Robert		N of "Aberfoyle" property	Australia	Tasmania	-41.7031	147.7967	WGS84	50	GPS	Mesibov, Robert	41°42'11"S 147°47'48"E		340		Mesibov, Robert	2014-08-27
Queen Victoria Museum and Art Gallery, Launceston	QVM:23:53845	Arthropoda	Diplopoda	Polydesmida	Dalodesmidae	Tasmaniosoma	armatum	Tasmaniosoma armatum Verhoeff, 1936		1 adult male	Mesibov, Robert		N of "Aberfoyle" property	Australia	Tasmania	-41.7053	147.7967	WGS84	25	GPS	Mesibov, Robert	41°42'19"S 147°47'48"E		320		Mesibov, Robert	2014-08-27
Queen Victoria Museum and Art Gallery, Launceston	QVM:23:53847	Arthropoda	Diplopoda	Polydesmida	Dalodesmidae	Tasmaniosoma	armatum	Tasmaniosoma armatum Verhoeff, 1936		1 adult male	Mesibov, Robert		NE of "Aberfoyle" property	Australia	Tasmania	-41.7031	147.8025	WGS84	25	GPS	Mesibov, Robert	41°42'11"S 147°48'09"E		280		Mesibov, Robert	2014-09-03
Queen Victoria Museum and Art Gallery, Launceston	QVM:23:53875	Arthropoda	Diplopoda	Polydesmida	Dalodesmidae	Tasmaniosoma	armatum	Tasmaniosoma armatum Verhoeff, 1936		3 adult males	Mesibov, Robert		Tooms Lake Road	Australia	Tasmania	-42.2128	147.7644	WGS84	25	GPS	Mesibov, Robert	42°12'46"S 147°45'52"E		490		Mesibov, Robert	2015-03-21
Queen Victoria Museum and Art Gallery, Launceston	QVM:23:53876	Arthropoda	Diplopoda	Polydesmida	Dalodesmidae	Tasmaniosoma	armatum	Tasmaniosoma armatum Verhoeff, 1936		3 adult males	Mesibov, Robert		Tooms Lake Road	Australia	Tasmania	-42.2142	147.7525	WGS84	25	GPS	Mesibov, Robert	42°12'51"S 147°45'09"E		520		Mesibov, Robert	2015-03-21
Queen Victoria Museum and Art Gallery, Launceston	QVM:23:54026	Arthropoda	Diplopoda	Polydesmida	Dalodesmidae	Tasmaniosoma	armatum	Tasmaniosoma armatum Verhoeff, 1936		2 adult males	Mesibov, Robert		Robigana	Australia	Tasmania	-41.2683	146.9500	WGS84	50	David Maynard advice	Mesibov, Robert	55G 495823 5431458	GDA94	50		Maynard, David	2015-06-13
Queen Victoria Museum and Art Gallery, Launceston	QVM:23:53971	Arthropoda	Diplopoda	Polydesmida	Dalodesmidae	Tasmaniosoma	armatum	Tasmaniosoma armatum Verhoeff, 1936		3 adult females	Mesibov, Robert		Lake Leake Road	Australia	Tasmania	-42.0086	147.8764	WGS84	25	GPS | LISTmap	Mesibov, Robert	42°00'31"S 147°52'35"E		580		Mesibov, Robert	2015-07-07
Queen Victoria Museum and Art Gallery, Launceston	QVM:23:53972	Arthropoda	Diplopoda	Polydesmida	Dalodesmidae	Tasmaniosoma	armatum	Tasmaniosoma armatum Verhoeff, 1936		1 adult male, 1 adult female	Mesibov, Robert		Lake Leake Road	Australia	Tasmania	-42.0142	147.9089	WGS84	25	GPS | LISTmap	Mesibov, Robert	42°00'51"S 147°54'32"E		460		Mesibov, Robert	2015-07-07
Queen Victoria Museum and Art Gallery, Launceston	QVM:23:53973	Arthropoda	Diplopoda	Polydesmida	Dalodesmidae	Tasmaniosoma	armatum	Tasmaniosoma armatum Verhoeff, 1936		1 adult male	Mesibov, Robert		Crossins Road	Australia	Tasmania	-42.0600	147.9881	WGS84	25	GPS | LISTmap	Mesibov, Robert	42°03'36"S 147°59'17"E		130		Mesibov, Robert	2015-07-07
Queen Victoria Museum and Art Gallery, Launceston	QVM:23:53974	Arthropoda	Diplopoda	Polydesmida	Dalodesmidae	Tasmaniosoma	armatum	Tasmaniosoma armatum Verhoeff, 1936		1 adult male, 8 adult females	Mesibov, Robert		Crossins Road	Australia	Tasmania	-42.0586	148.0011	WGS84	25	GPS | LISTmap	Mesibov, Robert	42°03'31"S 148°00'04"E		80		Mesibov, Robert	2015-07-07
Queen Victoria Museum and Art Gallery, Launceston	QVM:23:53976	Arthropoda	Diplopoda	Polydesmida	Dalodesmidae	Tasmaniosoma	armatum	Tasmaniosoma armatum Verhoeff, 1936		1 adult male in fragments, 2 adult females	Mesibov, Robert		McNeills Road	Australia	Tasmania	-42.1011	147.9850	WGS84	25	GPS | LISTmap	Mesibov, Robert	42°06'04"S 147°59'06"E		160		Mesibov, Robert	2015-07-08
Queen Victoria Museum and Art Gallery, Launceston	QVM:23:53977	Arthropoda	Diplopoda	Polydesmida	Dalodesmidae	Tasmaniosoma	armatum	Tasmaniosoma armatum Verhoeff, 1936		1 adult male	Mesibov, Robert		McNeills Road	Australia	Tasmania	-42.0978	147.9894	WGS84	25	GPS | LISTmap	Mesibov, Robert	42°05'52"S 147°59'22"E		140		Mesibov, Robert	2015-07-08
Queen Victoria Museum and Art Gallery, Launceston	QVM:23:53978	Arthropoda	Diplopoda	Polydesmida	Dalodesmidae	Tasmaniosoma	armatum	Tasmaniosoma armatum Verhoeff, 1936		1 adult male, 1 adult female	Mesibov, Robert		Lake Leake Road	Australia	Tasmania	-42.0136	147.9644	WGS84	25	GPS | LISTmap	Mesibov, Robert	42°00'49"S 147°57'52"E		300		Mesibov, Robert	2015-07-08
Queen Victoria Museum and Art Gallery, Launceston	QVM:23:53979	Arthropoda	Diplopoda	Polydesmida	Dalodesmidae	Tasmaniosoma	armatum	Tasmaniosoma armatum Verhoeff, 1936		1 adult male	Mesibov, Robert		Lake Leake Road	Australia	Tasmania	-42.0167	147.9431	WGS84	25	GPS | LISTmap	Mesibov, Robert	42°01'00"S 147°56'35"E		370		Mesibov, Robert	2015-07-08
Queen Victoria Museum and Art Gallery, Launceston	QVM:23:53992	Arthropoda	Diplopoda	Polydesmida	Dalodesmidae	Tasmaniosoma	armatum	Tasmaniosoma armatum Verhoeff, 1936		5 adult males, 1 adult female	Mesibov, Robert		Youngs Road	Australia	Tasmania	-41.1881	146.9967	WGS84	25	GPS	Mesibov, Robert	41°11'17"S 146°59'48"E		150		Mesibov, Robert	2015-07-28
Queen Victoria Museum and Art Gallery, Launceston	QVM:23:53996	Arthropoda	Diplopoda	Polydesmida	Dalodesmidae	Tasmaniosoma	armatum	Tasmaniosoma armatum Verhoeff, 1936		2 adult females	Mesibov, Robert		Murphys Road	Australia	Tasmania	-41.2467	147.0633	WGS84	25	GPS	Mesibov, Robert	41°14'48"S 147°03'48"E		260		Mesibov, Robert	2015-07-28
Queen Victoria Museum and Art Gallery, Launceston	QVM:23:54013	Arthropoda	Diplopoda	Polydesmida	Dalodesmidae	Tasmaniosoma	armatum	Tasmaniosoma armatum Verhoeff, 1936		1 adult male	Mesibov, Robert		Mt Direction summit	Australia	Tasmania	-41.2414	147.0333	WGS84	25	GPS	Mesibov, Robert	41°14'29"S 147°02'00"E		360		Mesibov, Robert	2015-08-31
Queen Victoria Museum and Art Gallery, Launceston	QVM:23:54016	Arthropoda	Diplopoda	Polydesmida	Dalodesmidae	Tasmaniosoma	armatum	Tasmaniosoma armatum Verhoeff, 1936		1 adult male	Mesibov, Robert		Mt Direction summit	Australia	Tasmania	-41.2411	147.0317	WGS84	25	GPS	Mesibov, Robert	41°14'28"S 147°01'54"E		360		Mesibov, Robert	2015-08-31
Queen Victoria Museum and Art Gallery, Launceston	QVM:23:54017	Arthropoda	Diplopoda	Polydesmida	Dalodesmidae	Tasmaniosoma	armatum	Tasmaniosoma armatum Verhoeff, 1936		1 adult male	Mesibov, Robert		E of Bridport Back Road	Australia	Tasmania	-41.1144	147.3747	WGS84	25	GPS	Mesibov, Robert	41°06'52"S 147°22'29"E		110		Mesibov, Robert	2015-09-11
Queen Victoria Museum and Art Gallery, Launceston	QVM:23:54018	Arthropoda	Diplopoda	Polydesmida	Dalodesmidae	Tasmaniosoma	armatum	Tasmaniosoma armatum Verhoeff, 1936		2 adult females	Mesibov, Robert		E of Bridport Back Road	Australia	Tasmania	-41.1181	147.3925	WGS84	25	GPS	Mesibov, Robert	41°07'05"S 147°23'33"E		160		Mesibov, Robert	2015-09-11
Queen Victoria Museum and Art Gallery, Launceston	QVM:23:54019	Arthropoda	Diplopoda	Polydesmida	Dalodesmidae	Tasmaniosoma	armatum	Tasmaniosoma armatum Verhoeff, 1936		1 adult male	Mesibov, Robert		E of Bridport Back Road	Australia	Tasmania	-41.1267	147.3889	WGS84	25	GPS	Mesibov, Robert	41°07'36"S 147°23'20"E		200		Mesibov, Robert	2015-09-11
Queen Victoria Museum and Art Gallery, Launceston	QVM:23:54027	Arthropoda	Diplopoda	Polydesmida	Dalodesmidae	Tasmaniosoma	armatum	Tasmaniosoma armatum Verhoeff, 1936		1 adult male	Mesibov, Robert		Duncraggen Hill area	Australia	Tasmania	-41.0472	147.4008	WGS84	25	GPS	Mesibov, Robert	41°02'50"S 147°24'03"E		120		Mesibov, Robert	2015-09-18
Queen Victoria Museum and Art Gallery, Launceston	QVM:23:54028	Arthropoda	Diplopoda	Polydesmida	Dalodesmidae	Tasmaniosoma	armatum	Tasmaniosoma armatum Verhoeff, 1936		1 adult male	Mesibov, Robert		Duncraggen Hill area	Australia	Tasmania	-41.0458	147.4006	WGS84	25	GPS	Mesibov, Robert	41°02'45"S 147°24'02"E		120		Mesibov, Robert	2015-09-18
Queen Victoria Museum and Art Gallery, Launceston	QVM:23:54030	Arthropoda	Diplopoda	Polydesmida	Dalodesmidae	Tasmaniosoma	armatum	Tasmaniosoma armatum Verhoeff, 1936		1 adult male	Mesibov, Robert		Duncraggen Hill area	Australia	Tasmania	-41.0511	147.4061	WGS84	25	GPS	Mesibov, Robert	41°03'04"S 147°24'22"E		120		Mesibov, Robert	2015-09-18
Queen Victoria Museum and Art Gallery, Launceston	QVM:23:54031	Arthropoda	Diplopoda	Polydesmida	Dalodesmidae	Tasmaniosoma	armatum	Tasmaniosoma armatum Verhoeff, 1936		1 adult male	Mesibov, Robert		Duncraggen Hill area	Australia	Tasmania	-41.0581	147.4083	WGS84	25	GPS	Mesibov, Robert	41°03'29"S 147°24'30"E		120		Mesibov, Robert	2015-09-18
Queen Victoria Museum and Art Gallery, Launceston	QVM:23:54033	Arthropoda	Diplopoda	Polydesmida	Dalodesmidae	Tasmaniosoma	armatum	Tasmaniosoma armatum Verhoeff, 1936		1 adult male	Mesibov, Robert		Duncraggen Hill area	Australia	Tasmania	-41.0583	147.3997	WGS84	25	GPS	Mesibov, Robert	41°03'30"S 147°23'59"E		110		Mesibov, Robert	2015-09-18
Queen Victoria Museum and Art Gallery, Launceston	QVM:23:54034	Arthropoda	Diplopoda	Polydesmida	Dalodesmidae	Tasmaniosoma	armatum	Tasmaniosoma armatum Verhoeff, 1936		1 adult male, 1 adult female	Mesibov, Robert		Duncraggen Hill area	Australia	Tasmania	-41.0650	147.4022	WGS84	25	GPS	Mesibov, Robert	41°03'54"S 147°24'08"E		160		Mesibov, Robert	2015-09-18
Queen Victoria Museum and Art Gallery, Launceston	QVM:23:54521	Arthropoda	Diplopoda	Polydesmida	Dalodesmidae	Tasmaniosoma	armatum	Tasmaniosoma armatum Verhoeff, 1936		3 adult males, 3 adult females	Mesibov, Robert		Hanging Sugarloaf	Australia	Tasmania	-42.0158	147.3582	WGS84	25	GPS | LISTmap	Mesibov, Robert			350		Mesibov, Robert	2016-05-22
Queen Victoria Museum and Art Gallery, Launceston	QVM:23:54528	Arthropoda	Diplopoda	Polydesmida	Dalodesmidae	Tasmaniosoma	armatum	Tasmaniosoma armatum Verhoeff, 1936		1 adult male	Mesibov, Robert		Hylands Road	Australia	Tasmania	-42.9378	147.8932	WGS84	50	GPS | LISTmap	Mesibov, Robert			110		Mesibov, Robert	2016-06-19
Queen Victoria Museum and Art Gallery, Launceston	QVM:23:54552	Arthropoda	Diplopoda	Polydesmida	Dalodesmidae	Tasmaniosoma	armatum	Tasmaniosoma armatum Verhoeff, 1936		1 adult male, 2 adult females	Mesibov, Robert		Spratts Creek area	Australia	Tasmania	-41.8709	148.0126	WGS84	25	GPS | LISTmap	Mesibov, Robert			310		Mesibov, Robert	2016-07-08
Queen Victoria Museum and Art Gallery, Launceston	QVM:23:54553	Arthropoda	Diplopoda	Polydesmida	Dalodesmidae	Tasmaniosoma	armatum	Tasmaniosoma armatum Verhoeff, 1936		1 adult male	Mesibov, Robert		Spratts Creek area	Australia	Tasmania	-41.8704	148.0072	WGS84	25	GPS | LISTmap	Mesibov, Robert			340		Mesibov, Robert	2016-07-08
Queen Victoria Museum and Art Gallery, Launceston	QVM:23:54554	Arthropoda	Diplopoda	Polydesmida	Dalodesmidae	Tasmaniosoma	armatum	Tasmaniosoma armatum Verhoeff, 1936		1 adult male, 1 adult female	Mesibov, Robert		Spratts Creek area	Australia	Tasmania	-41.8666	148.0178	WGS84	25	GPS | LISTmap	Mesibov, Robert			290		Mesibov, Robert	2016-07-08
Queen Victoria Museum and Art Gallery, Launceston	QVM:23:54556	Arthropoda	Diplopoda	Polydesmida	Dalodesmidae	Tasmaniosoma	armatum	Tasmaniosoma armatum Verhoeff, 1936		1 adult male	Mesibov, Robert		McKays Road	Australia	Tasmania	-41.8636	148.0076	WGS84	25	GPS | LISTmap	Mesibov, Robert			340		Mesibov, Robert	2016-07-08
Queen Victoria Museum and Art Gallery, Launceston	QVM:23:54559	Arthropoda	Diplopoda	Polydesmida	Dalodesmidae	Tasmaniosoma	armatum	Tasmaniosoma armatum Verhoeff, 1936		1 adult male	Mesibov, Robert		Old Coach Road	Australia	Tasmania	-41.8393	148.0159	WGS84	25	GPS | LISTmap	Mesibov, Robert			260		Mesibov, Robert	2016-07-08
Queen Victoria Museum and Art Gallery, Launceston	QVM:23:54568	Arthropoda	Diplopoda	Polydesmida	Dalodesmidae	Tasmaniosoma	armatum	Tasmaniosoma armatum Verhoeff, 1936		2 adult males	Mesibov, Robert		Williams Road - Royal George	Australia	Tasmania	-41.8322	147.8829	WGS84	25	GPS | LISTmap	Mesibov, Robert			260		Mesibov, Robert	2016-07-27
Queen Victoria Museum and Art Gallery, Launceston	QVM:23:54569	Arthropoda	Diplopoda	Polydesmida	Dalodesmidae	Tasmaniosoma	armatum	Tasmaniosoma armatum Verhoeff, 1936		1 adult male	Mesibov, Robert		Castle Cary Rivulet	Australia	Tasmania	-41.7444	147.6988	WGS84	25	GPS | LISTmap	Mesibov, Robert			250		Mesibov, Robert	2016-07-27
Queen Victoria Museum and Art Gallery, Launceston	QVM:2016:23:0007	Arthropoda	Diplopoda	Polydesmida	Dalodesmidae	Tasmaniosoma	armatum	Tasmaniosoma armatum Verhoeff, 1936		1 adult male, 3 adult females	Mesibov, Robert		Mt Henry	Australia	Tasmania	-41.8216	148.0054	WGS84	25	GPS | LISTmap	Mesibov, Robert			250		Mesibov, Robert	2016-08-01
Queen Victoria Museum and Art Gallery, Launceston	QVM:2016:23:0010	Arthropoda	Diplopoda	Polydesmida	Dalodesmidae	Tasmaniosoma	armatum	Tasmaniosoma armatum Verhoeff, 1936		1 adult male, 2 adult females	Mesibov, Robert		McKays Road spur	Australia	Tasmania	-41.8825	147.9950	WGS84	25	GPS | LISTmap	Mesibov, Robert			440		Mesibov, Robert	2016-08-05
Queen Victoria Museum and Art Gallery, Launceston	QVM:2016:23:0011	Arthropoda	Diplopoda	Polydesmida	Dalodesmidae	Tasmaniosoma	armatum	Tasmaniosoma armatum Verhoeff, 1936		1 adult male	Mesibov, Robert		McKays Road spur	Australia	Tasmania	-41.8781	147.9978	WGS84	25	GPS | LISTmap	Mesibov, Robert			480		Mesibov, Robert	2016-08-05
Queen Victoria Museum and Art Gallery, Launceston	QVM:2016:23:0013	Arthropoda	Diplopoda	Polydesmida	Dalodesmidae	Tasmaniosoma	armatum	Tasmaniosoma armatum Verhoeff, 1936		1 adult male	Mesibov, Robert		Hop Pole Bottom	Australia	Tasmania	-41.8594	148.0177	WGS84	25	GPS | LISTmap	Mesibov, Robert			290		Mesibov, Robert	2016-08-10
Queen Victoria Museum and Art Gallery, Launceston	QVM:2016:23:0016	Arthropoda	Diplopoda	Polydesmida	Dalodesmidae	Tasmaniosoma	armatum	Tasmaniosoma armatum Verhoeff, 1936		1 adult male, 4 adult females	Mesibov, Robert		Hop Pole Bottom	Australia	Tasmania	-41.8601	148.0187	WGS84	25	GPS | LISTmap	Mesibov, Robert			280		Mesibov, Robert	2016-08-10
Queen Victoria Museum and Art Gallery, Launceston	QVM:2016:23:0017	Arthropoda	Diplopoda	Polydesmida	Dalodesmidae	Tasmaniosoma	armatum	Tasmaniosoma armatum Verhoeff, 1936		1 adult male	Mesibov, Robert		Hop Pole Bottom	Australia	Tasmania	-41.8612	148.0197	WGS84	25	GPS | LISTmap	Mesibov, Robert			290		Mesibov, Robert	2016-08-10
Queen Victoria Museum and Art Gallery, Launceston	QVM:2016:23:0021	Arthropoda	Diplopoda	Polydesmida	Dalodesmidae	Tasmaniosoma	armatum	Tasmaniosoma armatum Verhoeff, 1936		1 adult male, 1 adult female	Mesibov, Robert		Hop Pole Bottom	Australia	Tasmania	-41.8549	148.0138	WGS84	25	GPS | LISTmap	Mesibov, Robert			280		Mesibov, Robert	2016-08-10
Queen Victoria Museum and Art Gallery, Launceston	QVM:2016:23:0023	Arthropoda	Diplopoda	Polydesmida	Dalodesmidae	Tasmaniosoma	armatum	Tasmaniosoma armatum Verhoeff, 1936		1 adult male	Mesibov, Robert		Hop Pole Bottom	Australia	Tasmania	-41.8449	148.0135	WGS84	25	GPS | LISTmap	Mesibov, Robert			270		Mesibov, Robert	2016-08-10
Queen Victoria Museum and Art Gallery, Launceston	QVM:2016:23:0025	Arthropoda	Diplopoda	Polydesmida	Dalodesmidae	Tasmaniosoma	armatum	Tasmaniosoma armatum Verhoeff, 1936		1 adult male	Mesibov, Robert		Hop Pole Creek	Australia	Tasmania	-41.8404	148.0158	WGS84	25	GPS | LISTmap	Mesibov, Robert			260		Mesibov, Robert	2016-08-15
Queen Victoria Museum and Art Gallery, Launceston	QVM:2016:23:0027	Arthropoda	Diplopoda	Polydesmida	Dalodesmidae	Tasmaniosoma	armatum	Tasmaniosoma armatum Verhoeff, 1936		1 adult male	Mesibov, Robert		Hop Pole Creek	Australia	Tasmania	-41.8409	148.0153	WGS84	25	GPS | LISTmap	Mesibov, Robert			270		Mesibov, Robert	2016-08-15
Queen Victoria Museum and Art Gallery, Launceston	QVM:2016:23:0028	Arthropoda	Diplopoda	Polydesmida	Dalodesmidae	Tasmaniosoma	armatum	Tasmaniosoma armatum Verhoeff, 1936		1 adult male	Mesibov, Robert		Spratts Creek	Australia	Tasmania	-41.8835	148.0131	WGS84	25	GPS | LISTmap	Mesibov, Robert			260		Mesibov, Robert	2016-08-16
Queen Victoria Museum and Art Gallery, Launceston	QVM:2016:23:0041	Arthropoda	Diplopoda	Polydesmida	Dalodesmidae	Tasmaniosoma	armatum	Tasmaniosoma armatum Verhoeff, 1936		2 adult males	Mesibov, Robert		Ford River	Australia	Tasmania	-41.4730	147.6314	WGS84	25	GPS | LISTmap	Mesibov, Robert			510		Mesibov, Robert	2016-09-02
Queen Victoria Museum and Art Gallery, Launceston	QVM:2016:23:0054	Arthropoda	Diplopoda	Polydesmida	Dalodesmidae	Tasmaniosoma	armatum	Tasmaniosoma armatum Verhoeff, 1936		1 adult male	Mesibov, Robert		Old Coach Road	Australia	Tasmania	-41.8228	148.0079	WGS84	25	GPS | LISTmap	Mesibov, Robert			240		Mesibov, Robert	2016-09-27
Queen Victoria Museum and Art Gallery, Launceston	QVM:2016:23:0055	Arthropoda	Diplopoda	Polydesmida	Dalodesmidae	Tasmaniosoma	armatum	Tasmaniosoma armatum Verhoeff, 1936		1 adult male	Mesibov, Robert		Old Coach Road	Australia	Tasmania	-41.8260	148.0093	WGS84	25	GPS | LISTmap	Mesibov, Robert			260		Mesibov, Robert	2016-09-27
Queen Victoria Museum and Art Gallery, Launceston	QVM:2016:23:0057	Arthropoda	Diplopoda	Polydesmida	Dalodesmidae	Tasmaniosoma	armatum	Tasmaniosoma armatum Verhoeff, 1936		1 adult male	Mesibov, Robert		Freestone Creek	Australia	Tasmania	-41.9911	148.0573	WGS84	25	GPS | LISTmap	Mesibov, Robert			30		Mesibov, Robert	2016-10-03
Queen Victoria Museum and Art Gallery, Launceston	QVM:2016:23:0058	Arthropoda	Diplopoda	Polydesmida	Dalodesmidae	Tasmaniosoma	armatum	Tasmaniosoma armatum Verhoeff, 1936		1 adult male	Mesibov, Robert		Synotts Road	Australia	Tasmania	-41.9517	148.0788	WGS84	25	GPS | LISTmap	Mesibov, Robert			40		Mesibov, Robert	2016-10-03
Queen Victoria Museum and Art Gallery, Launceston	QVM:2016:23:0059	Arthropoda	Diplopoda	Polydesmida	Dalodesmidae	Tasmaniosoma	armatum	Tasmaniosoma armatum Verhoeff, 1936		1 adult male	Mesibov, Robert		Waters Meeting	Australia	Tasmania	-41.9274	148.0694	WGS84	25	GPS | LISTmap	Mesibov, Robert			50		Mesibov, Robert	2016-10-03
Queen Victoria Museum and Art Gallery, Launceston	QVM:2016:23:0066	Arthropoda	Diplopoda	Polydesmida	Dalodesmidae	Tasmaniosoma	armatum	Tasmaniosoma armatum Verhoeff, 1936		1 adult male, 2 adult females	Mesibov, Robert		Snow Creek	Australia	Tasmania	-41.8454	147.8464	WGS84	25	GPS | LISTmap	Mesibov, Robert			270		Mesibov, Robert	2016-10-11
Queen Victoria Museum and Art Gallery, Launceston	QVM:2017:23:0105	Arthropoda	Diplopoda	Polydesmida	Dalodesmidae	Tasmaniosoma	armatum	Tasmaniosoma armatum Verhoeff, 1936		1 adult male	Mesibov, Robert		Aberfoyle Creek	Australia	Tasmania	-41.6326	147.7612	WGS84	25	GPS	Mesibov, Robert			590		Mesibov, Robert	2017-05-24
Queen Victoria Museum and Art Gallery, Launceston	QVM:2017:23:0107	Arthropoda	Diplopoda	Polydesmida	Dalodesmidae	Tasmaniosoma	armatum	Tasmaniosoma armatum Verhoeff, 1936		1 adult male	Mesibov, Robert		Aberfoyle Creek	Australia	Tasmania	-41.6333	147.7602	WGS84	25	GPS	Mesibov, Robert			580		Mesibov, Robert	2017-05-24
Queen Victoria Museum and Art Gallery, Launceston	QVM:2017:23:0109	Arthropoda	Diplopoda	Polydesmida	Dalodesmidae	Tasmaniosoma	armatum	Tasmaniosoma armatum Verhoeff, 1936		1 adult male, 1 adult female	Mesibov, Robert		Aberfoyle Creek	Australia	Tasmania	-41.6372	147.7614	WGS84	25	GPS	Mesibov, Robert			570		Mesibov, Robert	2017-05-24
Queen Victoria Museum and Art Gallery, Launceston	QVM:2017:23:0113	Arthropoda	Diplopoda	Polydesmida	Dalodesmidae	Tasmaniosoma	armatum	Tasmaniosoma armatum Verhoeff, 1936		1 adult male	Mesibov, Robert		Swan River	Australia	Tasmania	-41.9284	148.0830	WGS84	25	GPS	Mesibov, Robert			50		Mesibov, Robert	2017-05-29
Queen Victoria Museum and Art Gallery, Launceston	QVM:2017:23:0114	Arthropoda	Diplopoda	Polydesmida	Dalodesmidae	Tasmaniosoma	armatum	Tasmaniosoma armatum Verhoeff, 1936		1 adult male	Mesibov, Robert		Swan River	Australia	Tasmania	-41.9283	148.0839	WGS84	25	GPS	Mesibov, Robert			50		Mesibov, Robert	2017-05-29
Queen Victoria Museum and Art Gallery, Launceston	QVM:2017:23:0115	Arthropoda	Diplopoda	Polydesmida	Dalodesmidae	Tasmaniosoma	armatum	Tasmaniosoma armatum Verhoeff, 1936		2 adult males, 1 adult female	Mesibov, Robert		Swan River	Australia	Tasmania	-41.9328	148.0850	WGS84	25	GPS	Mesibov, Robert			50		Mesibov, Robert	2017-05-29
Queen Victoria Museum and Art Gallery, Launceston	QVM:2017:23:0118	Arthropoda	Diplopoda	Polydesmida	Dalodesmidae	Tasmaniosoma	armatum	Tasmaniosoma armatum Verhoeff, 1936		1 adult male	Mesibov, Robert		Swan River	Australia	Tasmania	-41.9287	148.0730	WGS84	25	GPS	Mesibov, Robert			50		Mesibov, Robert	2017-05-29
Queen Victoria Museum and Art Gallery, Launceston	QVM:2017:23:0121	Arthropoda	Diplopoda	Polydesmida	Dalodesmidae	Tasmaniosoma	armatum	Tasmaniosoma armatum Verhoeff, 1936		2 adult males, 1 adult female	Mesibov, Robert		Gamble Creek	Australia	Tasmania	-41.9285	148.0583	WGS84	25	GPS	Mesibov, Robert			70		Mesibov, Robert	2017-05-30
Queen Victoria Museum and Art Gallery, Launceston	QVM:2017:23:0122	Arthropoda	Diplopoda	Polydesmida	Dalodesmidae	Tasmaniosoma	armatum	Tasmaniosoma armatum Verhoeff, 1936		1 adult male, 1 adult female	Mesibov, Robert		West Swan River	Australia	Tasmania	-41.9232	148.0532	WGS84	25	GPS	Mesibov, Robert			90		Mesibov, Robert	2017-05-30
Queen Victoria Museum and Art Gallery, Launceston	QVM:2017:23:0123	Arthropoda	Diplopoda	Polydesmida	Dalodesmidae	Tasmaniosoma	armatum	Tasmaniosoma armatum Verhoeff, 1936		1 adult male, 1 adult female	Mesibov, Robert		West Swan River	Australia	Tasmania	-41.9200	148.0575	WGS84	25	GPS	Mesibov, Robert			70		Mesibov, Robert	2017-05-30
Queen Victoria Museum and Art Gallery, Launceston	QVM:2017:23:0124	Arthropoda	Diplopoda	Polydesmida	Dalodesmidae	Tasmaniosoma	armatum	Tasmaniosoma armatum Verhoeff, 1936		1 adult male, 1 adult female	Mesibov, Robert		Gamble Creek	Australia	Tasmania	-41.9276	148.0616	WGS84	25	GPS	Mesibov, Robert			60		Mesibov, Robert	2017-05-30
Queen Victoria Museum and Art Gallery, Launceston	QVM:2017:23:0133	Arthropoda	Diplopoda	Polydesmida	Dalodesmidae	Tasmaniosoma	armatum	Tasmaniosoma armatum Verhoeff, 1936		1 adult male	Mesibov, Robert		West Swan River	Australia	Tasmania	-41.9270	148.0646	WGS84	25	GPS	Mesibov, Robert			70		Mesibov, Robert	2017-06-11
Queen Victoria Museum and Art Gallery, Launceston	QVM:2017:23:0134	Arthropoda	Diplopoda	Polydesmida	Dalodesmidae	Tasmaniosoma	armatum	Tasmaniosoma armatum Verhoeff, 1936		1 adult male	Mesibov, Robert		Aberfoyle Creek	Australia	Tasmania	-41.6417	147.7610	WGS84	25	GPS	Mesibov, Robert			570		Mesibov, Robert	2017-06-21
Queen Victoria Museum and Art Gallery, Launceston	QVM:2017:23:0172	Arthropoda	Diplopoda	Polydesmida	Dalodesmidae	Tasmaniosoma	armatum	Tasmaniosoma armatum Verhoeff, 1936		1 adult male, 2 adult females	Mesibov, Robert		Swan River	Australia	Tasmania	-41.9360	148.0859	WGS84	25	GPS	Mesibov, Robert			40		Mesibov, Robert	2017-07-16
Queen Victoria Museum and Art Gallery, Launceston	QVM:2017:23:0174	Arthropoda	Diplopoda	Polydesmida	Dalodesmidae	Tasmaniosoma	armatum	Tasmaniosoma armatum Verhoeff, 1936		1 adult male	Mesibov, Robert		Old Coach Road	Australia	Tasmania	-41.9444	148.0760	WGS84	25	GPS	Mesibov, Robert			50		Mesibov, Robert	2017-07-16
Queen Victoria Museum and Art Gallery, Launceston	QVM:2017:23:0177	Arthropoda	Diplopoda	Polydesmida	Dalodesmidae	Tasmaniosoma	armatum	Tasmaniosoma armatum Verhoeff, 1936		1 adult male	Mesibov, Robert		Spratts Creek area	Australia	Tasmania	-41.8646	148.0196	WGS84	25	LISTmap	Mesibov, Robert			300		Mesibov, Robert	2017-07-17
Queen Victoria Museum and Art Gallery, Launceston	QVM:2017:23:0178	Arthropoda	Diplopoda	Polydesmida	Dalodesmidae	Tasmaniosoma	armatum	Tasmaniosoma armatum Verhoeff, 1936		1 adult male	Mesibov, Robert		Spratts Creek area	Australia	Tasmania	-41.8771	148.0112	WGS84	25	GPS	Mesibov, Robert			280		Mesibov, Robert	2017-07-17
Queen Victoria Museum and Art Gallery, Launceston	QVM:2017:23:0180	Arthropoda	Diplopoda	Polydesmida	Dalodesmidae	Tasmaniosoma	armatum	Tasmaniosoma armatum Verhoeff, 1936		1 adult male, 2 adult females	Mesibov, Robert		Spratts Creek area	Australia	Tasmania	-41.8747	148.0108	WGS84	25	GPS	Mesibov, Robert			290		Mesibov, Robert	2017-07-17
Queen Victoria Museum and Art Gallery, Launceston	QVM:2017:23:0186	Arthropoda	Diplopoda	Polydesmida	Dalodesmidae	Tasmaniosoma	armatum	Tasmaniosoma armatum Verhoeff, 1936		2 adult males, 1 adult female	Mesibov, Robert		Aberfoyle Creek	Australia	Tasmania	-41.6278	147.7538	WGS84	25	GPS	Mesibov, Robert			660		Mesibov, Robert	2017-07-31
Queen Victoria Museum and Art Gallery, Launceston	QVM:2017:23:0189	Arthropoda	Diplopoda	Polydesmida	Dalodesmidae	Tasmaniosoma	armatum	Tasmaniosoma armatum Verhoeff, 1936		1 adult male, 2 adult females	Mesibov, Robert		Aberfoyle Creek	Australia	Tasmania	-41.6314	147.7533	WGS84	25	GPS	Mesibov, Robert			600		Mesibov, Robert	2017-07-31
Queen Victoria Museum and Art Gallery, Launceston	QVM:2017:23:0192	Arthropoda	Diplopoda	Polydesmida	Dalodesmidae	Tasmaniosoma	armatum	Tasmaniosoma armatum Verhoeff, 1936		1 adult male	Mesibov, Robert		Aberfoyle Creek	Australia	Tasmania	-41.6311	147.7592	WGS84	25	GPS	Mesibov, Robert			590		Mesibov, Robert	2017-08-07
Queen Victoria Museum and Art Gallery, Launceston	QVM:2018:23:0004	Arthropoda	Diplopoda	Polydesmida	Dalodesmidae	Tasmaniosoma	armatum	Tasmaniosoma armatum Verhoeff, 1936		1 adult male	Mesibov, Robert		Mistletoe Creek	Australia	Tasmania	-41.6310	147.7664	WGS84	25	GPS	Mesibov, Robert			610		Mesibov, Robert	2018-03-20
Queen Victoria Museum and Art Gallery, Launceston	QVM:2018:23:0005	Arthropoda	Diplopoda	Polydesmida	Dalodesmidae	Tasmaniosoma	armatum	Tasmaniosoma armatum Verhoeff, 1936		1 adult male	Mesibov, Robert		Mistletoe Creek	Australia	Tasmania	-41.6313	147.7659	WGS84	25	GPS	Mesibov, Robert			620		Mesibov, Robert	2018-03-20
Queen Victoria Museum and Art Gallery, Launceston	QVM:2018:23:0006	Arthropoda	Diplopoda	Polydesmida	Dalodesmidae	Tasmaniosoma	armatum	Tasmaniosoma armatum Verhoeff, 1936		1 adult male	Mesibov, Robert		Mistletoe Creek	Australia	Tasmania	-41.6320	147.7651	WGS84	25	GPS	Mesibov, Robert			640		Mesibov, Robert	2018-03-20
Queen Victoria Museum and Art Gallery, Launceston	QVM:2018:23:0007	Arthropoda	Diplopoda	Polydesmida	Dalodesmidae	Tasmaniosoma	armatum	Tasmaniosoma armatum Verhoeff, 1936		1 adult male	Mesibov, Robert		Aberfoyle Creek	Australia	Tasmania	-41.6322	147.7641	WGS84	25	GPS	Mesibov, Robert			650		Mesibov, Robert	2018-03-20
Queen Victoria Museum and Art Gallery, Launceston	QVM:2018:23:0018	Arthropoda	Diplopoda	Polydesmida	Dalodesmidae	Tasmaniosoma	armatum	Tasmaniosoma armatum Verhoeff, 1936		1 adult male	Mesibov, Robert		Aberfoyle Creek	Australia	Tasmania	-41.6280	147.7501	WGS84	25	GPS	Mesibov, Robert			630		Mesibov, Robert	2018-03-27
Queen Victoria Museum and Art Gallery, Launceston	QVM:2018:23:0021	Arthropoda	Diplopoda	Polydesmida	Dalodesmidae	Tasmaniosoma	armatum	Tasmaniosoma armatum Verhoeff, 1936		1 adult male	Mesibov, Robert		Aberfoyle Creek	Australia	Tasmania	-41.6314	147.7595	WGS84	25	GPS	Mesibov, Robert			580		Mesibov, Robert	2018-03-28
Queen Victoria Museum and Art Gallery, Launceston	QVM:2018:23:0051	Arthropoda	Diplopoda	Polydesmida	Dalodesmidae	Tasmaniosoma	armatum	Tasmaniosoma armatum Verhoeff, 1936		1 adult male	Mesibov, Robert		Handsome Caves Road	Australia	Tasmania	-42.7341	147.0851	WGS84	50	label data	Mesibov, Robert	55G 506965 5268705	GDA94	280		Bonham, Kevin	2018-05-05
Queen Victoria Museum and Art Gallery, Launceston	QVM:2018:23:0085	Arthropoda	Diplopoda	Polydesmida	Dalodesmidae	Tasmaniosoma	armatum	Tasmaniosoma armatum Verhoeff, 1936		1 adult male	Mesibov, Robert		Hop Pole Creek	Australia	Tasmania	-41.8310	148.0176	WGS84	25	GPS	Mesibov, Robert			250		Mesibov, Robert	2018-08-06
Queen Victoria Museum and Art Gallery, Launceston	QVM:2018:23:0086	Arthropoda	Diplopoda	Polydesmida	Dalodesmidae	Tasmaniosoma	armatum	Tasmaniosoma armatum Verhoeff, 1936		1 adult male	Mesibov, Robert		Marshes Creek	Australia	Tasmania	-41.8308	148.0196	WGS84	25	GPS	Mesibov, Robert			260		Mesibov, Robert	2018-08-06
Queen Victoria Museum and Art Gallery, Launceston	QVM:2018:23:0091	Arthropoda	Diplopoda	Polydesmida	Dalodesmidae	Tasmaniosoma	armatum	Tasmaniosoma armatum Verhoeff, 1936		1 adult male	Mesibov, Robert		Hop Pole Creek	Australia	Tasmania	-41.8339	148.0193	WGS84	25	GPS	Mesibov, Robert			250		Mesibov, Robert	2018-08-06
Queen Victoria Museum and Art Gallery, Launceston	QVM:2018:23:0093	Arthropoda	Diplopoda	Polydesmida	Dalodesmidae	Tasmaniosoma	armatum	Tasmaniosoma armatum Verhoeff, 1936		1 adult male	Mesibov, Robert		Hop Pole Creek	Australia	Tasmania	-41.8332	148.0190	WGS84	25	GPS	Mesibov, Robert			250		Mesibov, Robert	2018-08-06
Queen Victoria Museum and Art Gallery, Launceston	QVM:2019:23:0017	Arthropoda	Diplopoda	Polydesmida	Dalodesmidae	Tasmaniosoma	armatum	Tasmaniosoma armatum Verhoeff, 1936		1 adult male	Mesibov, Robert		Mistletoe Creek	Australia	Tasmania	-41.6295	147.7663	WGS84	25	GPS	Mesibov, Robert			630		Mesibov, Robert | Blakers, Alan	2019-04-11
Queen Victoria Museum and Art Gallery, Launceston	QVM:2019:23:0022	Arthropoda	Diplopoda	Polydesmida	Dalodesmidae	Tasmaniosoma	armatum	Tasmaniosoma armatum Verhoeff, 1936		1 adult male, 1 adult female	Mesibov, Robert		Old Storys Creek Road	Australia	Tasmania	-41.6232	147.7610	WGS84	25	GPS	Mesibov, Robert			700		Mesibov, Robert	2019-05-04
Queen Victoria Museum and Art Gallery, Launceston	QVM:2019:23:0030	Arthropoda	Diplopoda	Polydesmida	Dalodesmidae	Tasmaniosoma	armatum	Tasmaniosoma armatum Verhoeff, 1936		1 adult male	Mesibov, Robert		W of Mistletoe Creek	Australia	Tasmania	-41.6337	147.7659	WGS84	25	GPS	Mesibov, Robert			590		Mesibov, Robert	2019-06-11
Queen Victoria Museum and Art Gallery, Launceston	QVM:23:51489	Arthropoda	Diplopoda	Polydesmida	Dalodesmidae	Tasmaniosoma	clarksonorum	Tasmaniosoma clarksonorum Mesibov, 2010		1 adult male	Mesibov, Robert		Mt Arthur	Australia	Tasmania	-41.2778	147.2747	WGS84	250	1:100000 scale TASMAP	Mesibov, Robert	EQ 229 302 (55G 522900 5430200)	AGD66	960		Mesibov, Robert	1988-05-19
Queen Victoria Museum and Art Gallery, Launceston	QVM:23:51490	Arthropoda	Diplopoda	Polydesmida	Dalodesmidae	Tasmaniosoma	clarksonorum	Tasmaniosoma clarksonorum Mesibov, 2010		1 adult male	Mesibov, Robert		Mt Victoria	Australia	Tasmania	-41.3367	147.8300	WGS84	250	Coy, R., Greenslade, R., Rounsevell, D. (1993) A survey of invertebrates in Tasmanian rainforest. Hobart : Tasmanian component of the National Rainforest Conservation Program	Mesibov, Robert	EQ 693 233 (55G 569300 5423300)	AGD66	900		National Rainforest Conservation Program personnel	1989-11-23
Queen Victoria Museum and Art Gallery, Launceston	QVM:23:51491	Arthropoda	Diplopoda	Polydesmida	Dalodesmidae	Tasmaniosoma	clarksonorum	Tasmaniosoma clarksonorum Mesibov, 2010		1 adult male	Mesibov, Robert		Mt Victoria	Australia	Tasmania	-41.3367	147.8300	WGS84	250	Coy, R., Greenslade, R., Rounsevell, D. (1993) A survey of invertebrates in Tasmanian rainforest. Hobart : Tasmanian component of the National Rainforest Conservation Program	Mesibov, Robert	EQ 693 233 (55G 569300 5423300)	AGD66	900		National Rainforest Conservation Program personnel	1989-11-24
Queen Victoria Museum and Art Gallery, Launceston	QVM:23:51492	Arthropoda	Diplopoda	Polydesmida	Dalodesmidae	Tasmaniosoma	clarksonorum	Tasmaniosoma clarksonorum Mesibov, 2010		26 adult males	Mesibov, Robert		Mt Michael	Australia	Tasmania	-41.1794	148.0094	WGS84	250	Coy, R., Greenslade, R., Rounsevell, D. (1993) A survey of invertebrates in Tasmanian rainforest. Hobart : Tasmanian component of the National Rainforest Conservation Program	Mesibov, Robert	EQ 845 406 (55G 584500 5440600)	AGD66	740		National Rainforest Conservation Program personnel	1989-11-26
Queen Victoria Museum and Art Gallery, Launceston	QVM:23:51493	Arthropoda	Diplopoda	Polydesmida	Dalodesmidae	Tasmaniosoma	clarksonorum	Tasmaniosoma clarksonorum Mesibov, 2010		3 adult males, 1 adult female	Mesibov, Robert		Mt Michael	Australia	Tasmania	-41.1794	148.0094	WGS84	250	Coy, R., Greenslade, R., Rounsevell, D. (1993) A survey of invertebrates in Tasmanian rainforest. Hobart : Tasmanian component of the National Rainforest Conservation Program	Mesibov, Robert	EQ 845 406 (55G 584500 5440600)	AGD66	740		National Rainforest Conservation Program personnel	1989-11-27
Queen Victoria Museum and Art Gallery, Launceston	QVM:23:51494	Arthropoda	Diplopoda	Polydesmida	Dalodesmidae	Tasmaniosoma	clarksonorum	Tasmaniosoma clarksonorum Mesibov, 2010		25 adult males	Mesibov, Robert		Mt Michael	Australia	Tasmania	-41.1794	148.0094	WGS84	250	Coy, R., Greenslade, R., Rounsevell, D. (1993) A survey of invertebrates in Tasmanian rainforest. Hobart : Tasmanian component of the National Rainforest Conservation Program	Mesibov, Robert	EQ 845 406 (55G 584500 5440600)	AGD66	740		National Rainforest Conservation Program personnel	1989-11-28
Queen Victoria Museum and Art Gallery, Launceston	QVM:23:51495	Arthropoda	Diplopoda	Polydesmida	Dalodesmidae	Tasmaniosoma	clarksonorum	Tasmaniosoma clarksonorum Mesibov, 2010		1 adult male	Mesibov, Robert		Rattler Hill	Australia	Tasmania	-41.2286	147.8892	WGS84	100	1:25000 scale TASMAP	Mesibov, Robert	EQ 744 353 (55G 574400 5435300)	AGD66	650		Mesibov, Robert	1990-09-04
Queen Victoria Museum and Art Gallery, Launceston	QVM:23:51496	Arthropoda	Diplopoda	Polydesmida	Dalodesmidae	Tasmaniosoma	clarksonorum	Tasmaniosoma clarksonorum Mesibov, 2010		2 adult males	Mesibov, Robert		Rattler Hill	Australia	Tasmania	-41.2286	147.8903	WGS84	100	1:25000 scale TASMAP	Mesibov, Robert	EQ 745 353 (55G 574500 5435300)	AGD66	660		Mesibov, Robert	1990-09-09
Queen Victoria Museum and Art Gallery, Launceston	QVM:23:51497	Arthropoda	Diplopoda	Polydesmida	Dalodesmidae	Tasmaniosoma	clarksonorum	Tasmaniosoma clarksonorum Mesibov, 2010		1 adult male	Mesibov, Robert		Golconda	Australia	Tasmania	-41.2047	147.3150	WGS84	100	QVMAG records	Mesibov, Robert	EQ 263 383 (55G 526300 5438300)	AGD66	260		Kingston, Tim | QVMAG staff	1993-08-31
Queen Victoria Museum and Art Gallery, Launceston	QVM:23:46576	Arthropoda	Diplopoda	Polydesmida	Dalodesmidae	Tasmaniosoma	clarksonorum	Tasmaniosoma clarksonorum Mesibov, 2010		1 adult male	Mesibov, Robert		Ben Stewart	Australia	Tasmania	-41.7800	147.5753	WGS84	100	1:25000 scale TASMAP	Mesibov, Robert	EP 477 743 (55G 547700 5374300)	AGD66	390		Mesibov, Robert | Blake, Greg | D'Orazio, Rob	1993-11-09
Queen Victoria Museum and Art Gallery, Launceston	QVM:23:51502	Arthropoda	Diplopoda	Polydesmida	Dalodesmidae	Tasmaniosoma	clarksonorum	Tasmaniosoma clarksonorum Mesibov, 2010		1 adult female	Mesibov, Robert		Joseph Creek	Australia	Tasmania	-41.4094	147.6739	WGS84	100	1:25000 scale TASMAP	Mesibov, Robert	EQ 562 154 (55G 556200 5415400)	AGD66	800		Mesibov, Robert | Moule, Trina	1994-12-24
Queen Victoria Museum and Art Gallery, Launceston	QVM:23:46577	Arthropoda	Diplopoda	Polydesmida	Dalodesmidae	Tasmaniosoma	clarksonorum	Tasmaniosoma clarksonorum Mesibov, 2010		1 adult male	Mesibov, Robert		Weavers Creek area	Australia	Tasmania	-41.4297	147.3664	WGS84	100	1:25000 scale TASMAP	Mesibov, Robert	EQ 305 133 (55G 530500 5413300)	AGD66	620		Mesibov, Robert	1995-03-23
Queen Victoria Museum and Art Gallery, Launceston	QVM:23:51503	Arthropoda	Diplopoda	Polydesmida	Dalodesmidae	Tasmaniosoma	clarksonorum	Tasmaniosoma clarksonorum Mesibov, 2010		1 adult female	Mesibov, Robert		Carneys Creek	Australia	Tasmania	-41.4075	147.4739	WGS84	100	1:25000 scale TASMAP	Mesibov, Robert	EQ 395 157 (55G 539500 5415700)	AGD66	810		Mesibov, Robert | Moule, Trina	1995-07-09
Queen Victoria Museum and Art Gallery, Launceston	QVM:23:46690	Arthropoda	Diplopoda	Polydesmida	Dalodesmidae	Tasmaniosoma	clarksonorum	Tasmaniosoma clarksonorum Mesibov, 2010		1 adult male	Mesibov, Robert		Farrells Creek	Australia	Tasmania	-41.3897	147.6581	WGS84	100	Tracey Barker advice	Mesibov, Robert	EQ 549 176 (55G 554900 5417600)	AGD66	820		Barker, Tracey	2001-07-10
Queen Victoria Museum and Art Gallery, Launceston	QVM:23:46691	Arthropoda	Diplopoda	Polydesmida	Dalodesmidae	Tasmaniosoma	clarksonorum	Tasmaniosoma clarksonorum Mesibov, 2010		1 adult male	Mesibov, Robert		Farrells Creek	Australia	Tasmania	-41.3781	147.6458	WGS84	100	Tracey Barker advice	Mesibov, Robert	EQ 539 189 (55G 553900 5418900)	AGD66	870		Barker, Tracey	2001-07-10
Queen Victoria Museum and Art Gallery, Launceston	QVM:23:46578	Arthropoda	Diplopoda	Polydesmida	Dalodesmidae	Tasmaniosoma	clarksonorum	Tasmaniosoma clarksonorum Mesibov, 2010		1 adult male	Mesibov, Robert		Milly Brook	Australia	Tasmania	-41.4264	147.6775	WGS84	100	Tracey Barker advice	Mesibov, Robert	EQ 565 135 (55G 556500 5413500)	AGD66	820		Barker, Tracey	2001-07-11
Queen Victoria Museum and Art Gallery, Launceston	QVM:23:46579	Arthropoda	Diplopoda	Polydesmida	Dalodesmidae	Tasmaniosoma	clarksonorum	Tasmaniosoma clarksonorum Mesibov, 2010		2 adult males	Mesibov, Robert		Milly Brook	Australia	Tasmania	-41.4319	147.6525	WGS84	100	Tracey Barker advice	Mesibov, Robert	EQ 544 129 (55G 554400 5412900)	AGD66	870		Barker, Tracey	2001-07-12
Queen Victoria Museum and Art Gallery, Launceston	QVM:23:46580	Arthropoda	Diplopoda	Polydesmida	Dalodesmidae	Tasmaniosoma	clarksonorum	Tasmaniosoma clarksonorum Mesibov, 2010		3 adult males, 1 adult female	Mesibov, Robert		Cascade Creek	Australia	Tasmania	-41.4367	147.6131	WGS84	100	1:25000 scale TASMAP	Mesibov, Robert	EQ 511 124 (55G 551100 5412400)	AGD66	820		Mesibov, Robert	2004-10-20
Queen Victoria Museum and Art Gallery, Launceston	QVM:23:46581	Arthropoda	Diplopoda	Polydesmida	Dalodesmidae	Tasmaniosoma	clarksonorum	Tasmaniosoma clarksonorum Mesibov, 2010		1 adult male	Mesibov, Robert		Memory Creek	Australia	Tasmania	-41.4150	147.6464	WGS84	100	1:25000 scale TASMAP	Mesibov, Robert	EQ 539 148 (55G 553900 5414800)	AGD66	870		Mesibov, Robert	2004-10-20
Queen Victoria Museum and Art Gallery, Launceston	QVM:23:46582	Arthropoda	Diplopoda	Polydesmida	Dalodesmidae	Tasmaniosoma	clarksonorum	Tasmaniosoma clarksonorum Mesibov, 2010	paratypes	9 adult males, 5 adult females	Mesibov, Robert		Mt Barrow	Australia	Tasmania	-41.3583	147.4067	WGS84	100	Wade Clarkson advice	Mesibov, Robert			750		Clarkson, Wade | Clarkson, Lisa	2005-08-01
Queen Victoria Museum and Art Gallery, Launceston	QVM:23:46583	Arthropoda	Diplopoda	Polydesmida	Dalodesmidae	Tasmaniosoma	clarksonorum	Tasmaniosoma clarksonorum Mesibov, 2010	paratypes	10 adult males, 2 adult females, 1 juvenile	Mesibov, Robert		Mt Barrow	Australia	Tasmania	-41.3592	147.4150	WGS84	100	Wade Clarkson advice	Mesibov, Robert			740		Clarkson, Wade | Clarkson, Lisa	2005-08-01
Queen Victoria Museum and Art Gallery, Launceston	QVM:23:46584	Arthropoda	Diplopoda	Polydesmida	Dalodesmidae	Tasmaniosoma	clarksonorum	Tasmaniosoma clarksonorum Mesibov, 2010	holotype	1 adult male	Mesibov, Robert		Mt Barrow	Australia	Tasmania	-41.3592	147.4150	WGS84	100	Wade Clarkson advice	Mesibov, Robert			740		Clarkson, Wade | Clarkson, Lisa	2005-08-01
Queen Victoria Museum and Art Gallery, Launceston	QVM:23:51504	Arthropoda	Diplopoda	Polydesmida	Dalodesmidae	Tasmaniosoma	clarksonorum	Tasmaniosoma clarksonorum Mesibov, 2010		2 adult females	Mesibov, Robert		Ben Nevis	Australia	Tasmania	-41.4000	147.6467	WGS84	25	Wade Clarkson advice	Mesibov, Robert			910		Clarkson, Wade | Clarkson, Lisa	2005-09-20
Queen Victoria Museum and Art Gallery, Launceston	QVM:23:46594	Arthropoda	Diplopoda	Polydesmida	Dalodesmidae	Tasmaniosoma	clarksonorum	Tasmaniosoma clarksonorum Mesibov, 2010		2 adult males	Mesibov, Robert		Mt Barrow	Australia	Tasmania	-41.3608	147.3947	WGS84	25	Wade Clarkson advice	Mesibov, Robert			690		Clarkson, Wade | Clarkson, Lisa	2005-09-26
Queen Victoria Museum and Art Gallery, Launceston	QVM:23:51505	Arthropoda	Diplopoda	Polydesmida	Dalodesmidae	Tasmaniosoma	clarksonorum	Tasmaniosoma clarksonorum Mesibov, 2010		1 adult female	Mesibov, Robert		Mt Barrow	Australia	Tasmania	-41.3547	147.3906	WGS84	25	Wade Clarkson advice	Mesibov, Robert			620		Clarkson, Wade | Clarkson, Lisa	2005-09-26
Queen Victoria Museum and Art Gallery, Launceston	QVM:23:51506	Arthropoda	Diplopoda	Polydesmida	Dalodesmidae	Tasmaniosoma	clarksonorum	Tasmaniosoma clarksonorum Mesibov, 2010		2 adult females	Mesibov, Robert		Mt Barrow	Australia	Tasmania	-41.3597	147.4014	WGS84	25	Wade Clarkson advice	Mesibov, Robert			740		Clarkson, Wade | Clarkson, Lisa	2005-09-26
Queen Victoria Museum and Art Gallery, Launceston	QVM:23:46595	Arthropoda	Diplopoda	Polydesmida	Dalodesmidae	Tasmaniosoma	clarksonorum	Tasmaniosoma clarksonorum Mesibov, 2010		1 adult male	Mesibov, Robert		Roses Tier	Australia	Tasmania	-41.4403	147.6508	WGS84	25	Wade Clarkson advice	Mesibov, Robert			840		Clarkson, Wade | Clarkson, Lisa	2005-09-29
Queen Victoria Museum and Art Gallery, Launceston	QVM:23:46596	Arthropoda	Diplopoda	Polydesmida	Dalodesmidae	Tasmaniosoma	clarksonorum	Tasmaniosoma clarksonorum Mesibov, 2010		1 adult male	Mesibov, Robert		Barwicks Hill	Australia	Tasmania	-41.4497	147.7114	WGS84	100	Wade Clarkson advice	Mesibov, Robert			430		Clarkson, Wade | Clarkson, Lisa	2005-09-29
Queen Victoria Museum and Art Gallery, Launceston	QVM:23:46645	Arthropoda	Diplopoda	Polydesmida	Dalodesmidae	Tasmaniosoma	clarksonorum	Tasmaniosoma clarksonorum Mesibov, 2010		2 adult females	Mesibov, Robert		Mt Barrow Road	Australia	Tasmania	-41.3603	147.3939	WGS84	25	GPS	Mesibov, Robert	41°21'37"S 147°23'38"E		680		Mesibov, Robert	2009-07-18
Queen Victoria Museum and Art Gallery, Launceston	QVM:23:46646	Arthropoda	Diplopoda	Polydesmida	Dalodesmidae	Tasmaniosoma	clarksonorum	Tasmaniosoma clarksonorum Mesibov, 2010		1 adult male	Mesibov, Robert		Mt Barrow Road	Australia	Tasmania	-41.3592	147.3944	WGS84	25	GPS	Mesibov, Robert	41°21'33"S 147°23'40"E		660		Mesibov, Robert	2009-07-18
Queen Victoria Museum and Art Gallery, Launceston	QVM:23:46647	Arthropoda	Diplopoda	Polydesmida	Dalodesmidae	Tasmaniosoma	clarksonorum	Tasmaniosoma clarksonorum Mesibov, 2010		1 adult male, 1 adult female	Mesibov, Robert		Mt Barrow Road	Australia	Tasmania	-41.3581	147.3936	WGS84	25	GPS	Mesibov, Robert	41°21'29"S 147°23'37"E		650		Mesibov, Robert	2009-07-18
Queen Victoria Museum and Art Gallery, Launceston	QVM:23:46648	Arthropoda	Diplopoda	Polydesmida	Dalodesmidae	Tasmaniosoma	clarksonorum	Tasmaniosoma clarksonorum Mesibov, 2010		1 adult female	Mesibov, Robert		Mt Barrow Road	Australia	Tasmania	-41.3544	147.3903	WGS84	25	GPS	Mesibov, Robert	41°21'16"S 147°23'25"E		600		Mesibov, Robert	2009-07-18
Queen Victoria Museum and Art Gallery, Launceston	QVM:23:46649	Arthropoda	Diplopoda	Polydesmida	Dalodesmidae	Tasmaniosoma	clarksonorum	Tasmaniosoma clarksonorum Mesibov, 2010		1 adult female	Mesibov, Robert		Mt Barrow Road	Australia	Tasmania	-41.3528	147.3883	WGS84	25	GPS	Mesibov, Robert	41°21'10"S 147°23'18"E		600		Mesibov, Robert	2009-07-18
Queen Victoria Museum and Art Gallery, Launceston	QVM:23:46650	Arthropoda	Diplopoda	Polydesmida	Dalodesmidae	Tasmaniosoma	clarksonorum	Tasmaniosoma clarksonorum Mesibov, 2010		1 adult male, 1 adult female	Mesibov, Robert		Mt Barrow Road	Australia	Tasmania	-41.3519	147.3881	WGS84	25	GPS	Mesibov, Robert	41°21'07"S 147°23'17"E		600		Mesibov, Robert	2009-07-18
Queen Victoria Museum and Art Gallery, Launceston	QVM:23:51683	Arthropoda	Diplopoda	Polydesmida	Dalodesmidae	Tasmaniosoma	clarksonorum	Tasmaniosoma clarksonorum Mesibov, 2010		1 adult male, 2 adult females	Mesibov, Robert		Mt Barrow Road	Australia	Tasmania	-41.3608	147.3944	WGS84	50	Google Earth	Mesibov, Robert			690		Mesibov, Robert	2010-02-23
Queen Victoria Museum and Art Gallery, Launceston	QVM:23:53687	Arthropoda	Diplopoda	Polydesmida	Dalodesmidae	Tasmaniosoma	clarksonorum	Tasmaniosoma clarksonorum Mesibov, 2010		3 adult females	Mesibov, Robert		Rossarden area	Australia	Tasmania	-41.6236	147.7481	WGS84	25	GPS	Mesibov, Robert	41°37'25"S 147°44'53"E		780		Mesibov, Robert	2013-11-11
Queen Victoria Museum and Art Gallery, Launceston	QVM:23:53688	Arthropoda	Diplopoda	Polydesmida	Dalodesmidae	Tasmaniosoma	clarksonorum	Tasmaniosoma clarksonorum Mesibov, 2010		1 adult female	Mesibov, Robert		Rossarden area	Australia	Tasmania	-41.6231	147.7494	WGS84	25	GPS	Mesibov, Robert	41°37'23"S 147°44'58"E		790		Mesibov, Robert	2013-11-11
Queen Victoria Museum and Art Gallery, Launceston	QVM:23:53689	Arthropoda	Diplopoda	Polydesmida	Dalodesmidae	Tasmaniosoma	clarksonorum	Tasmaniosoma clarksonorum Mesibov, 2010		1 adult male, 1 adult female	Mesibov, Robert		Rossarden area	Australia	Tasmania	-41.6217	147.7528	WGS84	25	GPS	Mesibov, Robert	41°37'18"S 147°45'10"E		800		Mesibov, Robert	2013-11-11
Queen Victoria Museum and Art Gallery, Launceston	QVM:23:53690	Arthropoda	Diplopoda	Polydesmida	Dalodesmidae	Tasmaniosoma	clarksonorum	Tasmaniosoma clarksonorum Mesibov, 2010		1 adult male	Mesibov, Robert		Rossarden area	Australia	Tasmania	-41.6206	147.7586	WGS84	25	GPS	Mesibov, Robert	41°37'14"S 147°45'31"E		800		Mesibov, Robert	2013-11-11
Queen Victoria Museum and Art Gallery, Launceston	QVM:23:53692	Arthropoda	Diplopoda	Polydesmida	Dalodesmidae	Tasmaniosoma	clarksonorum	Tasmaniosoma clarksonorum Mesibov, 2010		1 adult female	Mesibov, Robert		Rossarden area	Australia	Tasmania	-41.6206	147.7636	WGS84	25	GPS	Mesibov, Robert	41°37'14"S 147°45'49"E		760		Mesibov, Robert	2013-11-11
Queen Victoria Museum and Art Gallery, Launceston	QVM:23:53694	Arthropoda	Diplopoda	Polydesmida	Dalodesmidae	Tasmaniosoma	clarksonorum	Tasmaniosoma clarksonorum Mesibov, 2010		1 adult female	Mesibov, Robert		Rossarden area	Australia	Tasmania	-41.6200	147.7681	WGS84	25	GPS	Mesibov, Robert	41°37'12"S 147°46'05"E		760		Mesibov, Robert	2013-11-11
Queen Victoria Museum and Art Gallery, Launceston	QVM:23:53695	Arthropoda	Diplopoda	Polydesmida	Dalodesmidae	Tasmaniosoma	clarksonorum	Tasmaniosoma clarksonorum Mesibov, 2010		1 adult male	Mesibov, Robert		Rossarden area	Australia	Tasmania	-41.6206	147.7711	WGS84	25	GPS	Mesibov, Robert	41°37'14"S 147°46'16"E		730		Mesibov, Robert	2013-11-11
Queen Victoria Museum and Art Gallery, Launceston	QVM:23:54114	Arthropoda	Diplopoda	Polydesmida	Dalodesmidae	Tasmaniosoma	clarksonorum	Tasmaniosoma clarksonorum Mesibov, 2010		1 adult male	Mesibov, Robert		Mt Arthur	Australia	Tasmania	-41.2740	147.2739	WGS84	50	Kevin Bonham advice | LISTmap	Mesibov, Robert	-41.2740 147.2739		940		Bonham, Kevin	2015-12-28
University of Copenhagen Zoological Museum, Copenhagen	not registered	Arthropoda	Diplopoda	Polydesmida	Dalodesmidae	Tasmaniosoma	clarksonorum	Tasmaniosoma clarksonorum Mesibov, 2010		1 adult male	Mesibov, Robert		Blue Tier - Giant Walk	Australia	Tasmania	-41.2338	147.9858	WGS84	100	label data	Mesibov, Robert	41°14'01.6"S 147°59'09.1"E		540		Schomann, Andrea | Pedersen, Jan	2016-02-25
Queen Victoria Museum and Art Gallery, Launceston	QVM:2016:23:0035	Arthropoda	Diplopoda	Polydesmida	Dalodesmidae	Tasmaniosoma	clarksonorum	Tasmaniosoma clarksonorum Mesibov, 2010		1 adult male, 2 adult females	Mesibov, Robert		Gunns Road	Australia	Tasmania	-41.4720	147.6884	WGS84	50	GPS | LISTmap	Mesibov, Robert			820		Mesibov, Robert	2016-09-02
Queen Victoria Museum and Art Gallery, Launceston	QVM:2016:23:0038	Arthropoda	Diplopoda	Polydesmida	Dalodesmidae	Tasmaniosoma	clarksonorum	Tasmaniosoma clarksonorum Mesibov, 2010		1 adult female	Mesibov, Robert		Roses Tier Road	Australia	Tasmania	-41.4776	147.6598	WGS84	25	GPS | LISTmap	Mesibov, Robert			800		Mesibov, Robert	2016-09-02
Queen Victoria Museum and Art Gallery, Launceston	QVM:2016:23:0047	Arthropoda	Diplopoda	Polydesmida	Dalodesmidae	Tasmaniosoma	clarksonorum	Tasmaniosoma clarksonorum Mesibov, 2010		1 adult male	Mesibov, Robert		Gunns Road	Australia	Tasmania	-41.4673	147.7351	WGS84	25	GPS | LISTmap	Mesibov, Robert			640		Mesibov, Robert	2016-09-06
Queen Victoria Museum and Art Gallery, Launceston	QVM:2016:23:0048	Arthropoda	Diplopoda	Polydesmida	Dalodesmidae	Tasmaniosoma	clarksonorum	Tasmaniosoma clarksonorum Mesibov, 2010		3 adult males	Mesibov, Robert		Gunns Road	Australia	Tasmania	-41.4730	147.7118	WGS84	25	GPS | LISTmap	Mesibov, Robert			780		Mesibov, Robert	2016-09-06
Queen Victoria Museum and Art Gallery, Launceston	QVM:2017:23:0183	Arthropoda	Diplopoda	Polydesmida	Dalodesmidae	Tasmaniosoma	clarksonorum	Tasmaniosoma clarksonorum Mesibov, 2010		1 adult male	Mesibov, Robert		Carr Villa - Ben Lomond	Australia	Tasmania	-41.5096	147.6259	WGS84	100	label data	Mesibov, Robert	55G 552233 5404482	GDA94	1190		Bonham, Kevin	2017-04-16
Queen Victoria Museum and Art Gallery, Launceston	QVM:2017:23:0106	Arthropoda	Diplopoda	Polydesmida	Dalodesmidae	Tasmaniosoma	clarksonorum	Tasmaniosoma clarksonorum Mesibov, 2010		1 adult male	Mesibov, Robert		Aberfoyle Creek	Australia	Tasmania	-41.6326	147.7612	WGS84	25	GPS	Mesibov, Robert			590		Mesibov, Robert	2017-05-24
Queen Victoria Museum and Art Gallery, Launceston	QVM:2017:23:0137	Arthropoda	Diplopoda	Polydesmida	Dalodesmidae	Tasmaniosoma	clarksonorum	Tasmaniosoma clarksonorum Mesibov, 2010		1 adult male	Mesibov, Robert		Aberfoyle Creek	Australia	Tasmania	-41.6437	147.7632	WGS84	25	GPS	Mesibov, Robert			560		Mesibov, Robert	2017-06-21
Queen Victoria Museum and Art Gallery, Launceston	QVM:2017:23:0187	Arthropoda	Diplopoda	Polydesmida	Dalodesmidae	Tasmaniosoma	clarksonorum	Tasmaniosoma clarksonorum Mesibov, 2010		1 adult male, 1 adult female	Mesibov, Robert		Aberfoyle Creek	Australia	Tasmania	-41.6277	147.7571	WGS84	25	GPS	Mesibov, Robert			680		Mesibov, Robert	2017-07-31
Queen Victoria Museum and Art Gallery, Launceston	QVM:2017:23:0190	Arthropoda	Diplopoda	Polydesmida	Dalodesmidae	Tasmaniosoma	clarksonorum	Tasmaniosoma clarksonorum Mesibov, 2010		2 adult males	Mesibov, Robert		Aberfoyle Creek	Australia	Tasmania	-41.6302	147.7582	WGS84	25	GPS	Mesibov, Robert			600		Mesibov, Robert	2017-08-07
Queen Victoria Museum and Art Gallery, Launceston	QVM:2017:23:0193	Arthropoda	Diplopoda	Polydesmida	Dalodesmidae	Tasmaniosoma	clarksonorum	Tasmaniosoma clarksonorum Mesibov, 2010		1 adult male	Mesibov, Robert		Aberfoyle Creek	Australia	Tasmania	-41.6326	147.7611	WGS84	25	GPS	Mesibov, Robert			590		Mesibov, Robert	2017-08-07
Queen Victoria Museum and Art Gallery, Launceston	QVM:2018:23:0008	Arthropoda	Diplopoda	Polydesmida	Dalodesmidae	Tasmaniosoma	clarksonorum	Tasmaniosoma clarksonorum Mesibov, 2010		1 adult male	Mesibov, Robert		Aberfoyle Creek	Australia	Tasmania	-41.6315	147.7623	WGS84	25	GPS	Mesibov, Robert			630		Mesibov, Robert	2018-03-20
Queen Victoria Museum and Art Gallery, Launceston	QVM:2018:23:0009	Arthropoda	Diplopoda	Polydesmida	Dalodesmidae	Tasmaniosoma	clarksonorum	Tasmaniosoma clarksonorum Mesibov, 2010		6 adult males	Mesibov, Robert		Aberfoyle Creek	Australia	Tasmania	-41.6316	147.7619	WGS84	25	GPS	Mesibov, Robert			620		Mesibov, Robert	2018-03-20
Queen Victoria Museum and Art Gallery, Launceston	QVM:2018:23:0010	Arthropoda	Diplopoda	Polydesmida	Dalodesmidae	Tasmaniosoma	clarksonorum	Tasmaniosoma clarksonorum Mesibov, 2010		1 adult male	Mesibov, Robert		Aberfoyle Creek	Australia	Tasmania	-41.6318	147.7611	WGS84	25	GPS	Mesibov, Robert			600		Mesibov, Robert	2018-03-20
Queen Victoria Museum and Art Gallery, Launceston	QVM:2018:23:0011	Arthropoda	Diplopoda	Polydesmida	Dalodesmidae	Tasmaniosoma	clarksonorum	Tasmaniosoma clarksonorum Mesibov, 2010		1 adult male	Mesibov, Robert		Aberfoyle Creek area	Australia	Tasmania	-41.6301	147.7616	WGS84	25	GPS	Mesibov, Robert			660		Mesibov, Robert	2018-03-27
Queen Victoria Museum and Art Gallery, Launceston	QVM:2018:23:0012	Arthropoda	Diplopoda	Polydesmida	Dalodesmidae	Tasmaniosoma	clarksonorum	Tasmaniosoma clarksonorum Mesibov, 2010		1 adult male	Mesibov, Robert		Aberfoyle Creek area	Australia	Tasmania	-41.6284	147.7607	WGS84	25	GPS	Mesibov, Robert			670		Mesibov, Robert	2018-03-27
Queen Victoria Museum and Art Gallery, Launceston	QVM:2018:23:0013	Arthropoda	Diplopoda	Polydesmida	Dalodesmidae	Tasmaniosoma	clarksonorum	Tasmaniosoma clarksonorum Mesibov, 2010		1 adult male	Mesibov, Robert		Aberfoyle Creek area	Australia	Tasmania	-41.6276	147.7590	WGS84	25	GPS	Mesibov, Robert			670		Mesibov, Robert	2018-03-27
Queen Victoria Museum and Art Gallery, Launceston	QVM:2018:23:0014	Arthropoda	Diplopoda	Polydesmida	Dalodesmidae	Tasmaniosoma	clarksonorum	Tasmaniosoma clarksonorum Mesibov, 2010		3 adult males	Mesibov, Robert		Aberfoyle Creek	Australia	Tasmania	-41.6276	147.7581	WGS84	25	GPS	Mesibov, Robert			680		Mesibov, Robert	2018-03-27
Queen Victoria Museum and Art Gallery, Launceston	QVM:2018:23:0015	Arthropoda	Diplopoda	Polydesmida	Dalodesmidae	Tasmaniosoma	clarksonorum	Tasmaniosoma clarksonorum Mesibov, 2010		2 adult males	Mesibov, Robert		Aberfoyle Creek	Australia	Tasmania	-41.6278	147.7563	WGS84	25	GPS	Mesibov, Robert			670		Mesibov, Robert	2018-03-27
Queen Victoria Museum and Art Gallery, Launceston	QVM:2018:23:0016	Arthropoda	Diplopoda	Polydesmida	Dalodesmidae	Tasmaniosoma	clarksonorum	Tasmaniosoma clarksonorum Mesibov, 2010		1 adult male	Mesibov, Robert		Aberfoyle Creek	Australia	Tasmania	-41.6277	147.7545	WGS84	25	GPS	Mesibov, Robert			660		Mesibov, Robert	2018-03-27
Queen Victoria Museum and Art Gallery, Launceston	QVM:2018:23:0017	Arthropoda	Diplopoda	Polydesmida	Dalodesmidae	Tasmaniosoma	clarksonorum	Tasmaniosoma clarksonorum Mesibov, 2010		1 adult male	Mesibov, Robert		Aberfoyle Creek	Australia	Tasmania	-41.6281	147.7524	WGS84	25	GPS	Mesibov, Robert			640		Mesibov, Robert	2018-03-27
Queen Victoria Museum and Art Gallery, Launceston	QVM:2018:23:0020	Arthropoda	Diplopoda	Polydesmida	Dalodesmidae	Tasmaniosoma	clarksonorum	Tasmaniosoma clarksonorum Mesibov, 2010		4 adult males	Mesibov, Robert		Aberfoyle Creek	Australia	Tasmania	-41.6321	147.7607	WGS84	25	GPS	Mesibov, Robert			590		Mesibov, Robert	2018-03-28
Queen Victoria Museum and Art Gallery, Launceston	QVM:2018:23:0022	Arthropoda	Diplopoda	Polydesmida	Dalodesmidae	Tasmaniosoma	clarksonorum	Tasmaniosoma clarksonorum Mesibov, 2010		1 adult male	Mesibov, Robert		Aberfoyle Creek	Australia	Tasmania	-41.6300	147.7579	WGS84	25	GPS	Mesibov, Robert			600		Mesibov, Robert	2018-03-28
Queen Victoria Museum and Art Gallery, Launceston	QVM:2018:23:0023	Arthropoda	Diplopoda	Polydesmida	Dalodesmidae	Tasmaniosoma	clarksonorum	Tasmaniosoma clarksonorum Mesibov, 2010		4 adult males	Mesibov, Robert		Aberfoyle Creek	Australia	Tasmania	-41.6306	147.7588	WGS84	25	GPS	Mesibov, Robert			590		Mesibov, Robert	2018-03-28
Queen Victoria Museum and Art Gallery, Launceston	QVM:2018:23:0103	Arthropoda	Diplopoda	Polydesmida	Dalodesmidae	Tasmaniosoma	clarksonorum	Tasmaniosoma clarksonorum Mesibov, 2010		2 adult males	Mesibov, Robert		Aberfoyle Creek	Australia	Tasmania	-41.6514	147.7609	WGS84	25	GPS	Mesibov, Robert			530		Mesibov, Robert	2018-12-01
Queen Victoria Museum and Art Gallery, Launceston	QVM:2019:23:0018	Arthropoda	Diplopoda	Polydesmida	Dalodesmidae	Tasmaniosoma	clarksonorum	Tasmaniosoma clarksonorum Mesibov, 2010		1 juvenile	Mesibov, Robert		Mistletoe Creek	Australia	Tasmania	-41.6282	147.7678	WGS84	25	GPS	Mesibov, Robert			610		Mesibov, Robert | Blakers, Alan	2019-04-11
Queen Victoria Museum and Art Gallery, Launceston	QVM:2019:23:0019	Arthropoda	Diplopoda	Polydesmida	Dalodesmidae	Tasmaniosoma	clarksonorum	Tasmaniosoma clarksonorum Mesibov, 2010		1 adult male	Mesibov, Robert		Mistletoe Creek	Australia	Tasmania	-41.6304	147.7682	WGS84	25	GPS	Mesibov, Robert			600		Mesibov, Robert | Blakers, Alan	2019-04-11
Queen Victoria Museum and Art Gallery, Launceston	QVM:2019:23:0020	Arthropoda	Diplopoda	Polydesmida	Dalodesmidae	Tasmaniosoma	clarksonorum	Tasmaniosoma clarksonorum Mesibov, 2010		1 adult male, 1 adult female	Mesibov, Robert		Old Storys Creek Road	Australia	Tasmania	-41.6254	147.7555	WGS84	25	GPS	Mesibov, Robert			700		Mesibov, Robert	2019-05-04
Queen Victoria Museum and Art Gallery, Launceston	QVM:2019:23:0021	Arthropoda	Diplopoda	Polydesmida	Dalodesmidae	Tasmaniosoma	clarksonorum	Tasmaniosoma clarksonorum Mesibov, 2010		1 adult male	Mesibov, Robert		Old Storys Creek Road	Australia	Tasmania	-41.6265	147.7583	WGS84	25	GPS	Mesibov, Robert			700		Mesibov, Robert	2019-05-04
Queen Victoria Museum and Art Gallery, Launceston	QVM:2019:23:0023	Arthropoda	Diplopoda	Polydesmida	Dalodesmidae	Tasmaniosoma	clarksonorum	Tasmaniosoma clarksonorum Mesibov, 2010		1 adult male	Mesibov, Robert		Old Storys Creek Road	Australia	Tasmania	-41.6242	147.7666	WGS84	25	GPS	Mesibov, Robert			700		Mesibov, Robert	2019-05-04
Queen Victoria Museum and Art Gallery, Launceston	QVM:2019:23:0024	Arthropoda	Diplopoda	Polydesmida	Dalodesmidae	Tasmaniosoma	clarksonorum	Tasmaniosoma clarksonorum Mesibov, 2010		1 adult female	Mesibov, Robert		E of Mistletoe Creek	Australia	Tasmania	-41.6242	147.7694	WGS84	25	GPS	Mesibov, Robert			680		Mesibov, Robert	2019-06-11
Queen Victoria Museum and Art Gallery, Launceston	QVM:2019:23:0025	Arthropoda	Diplopoda	Polydesmida	Dalodesmidae	Tasmaniosoma	clarksonorum	Tasmaniosoma clarksonorum Mesibov, 2010		1 adult female	Mesibov, Robert		E of Mistletoe Creek	Australia	Tasmania	-41.6240	147.7691	WGS84	25	GPS	Mesibov, Robert			680		Mesibov, Robert	2019-06-11
Queen Victoria Museum and Art Gallery, Launceston	QVM:2019:23:0031	Arthropoda	Diplopoda	Polydesmida	Dalodesmidae	Tasmaniosoma	clarksonorum	Tasmaniosoma clarksonorum Mesibov, 2010		1 adult female	Mesibov, Robert		E of Mistletoe Creek	Australia	Tasmania	-41.6288	147.7679	WGS84	25	GPS	Mesibov, Robert			610		Mesibov, Robert	2019-06-12
Queen Victoria Museum and Art Gallery, Launceston	QVM:23:45978	Arthropoda	Diplopoda	Polydesmida	Dalodesmidae	Tasmaniosoma	orientale	Tasmaniosoma orientale Mesibov, 2010		1 adult male, simply acute process 1 on gonopod	Mesibov, Robert		Freshwater Creek	Australia	Tasmania	-41.4217	148.2542	WGS84	100	Richard Bashford advice	Mesibov, Robert	FQ 047 135 (55G 604700 5413500)	AGD66	70		Bashford, Richard	1986-11-26
Queen Victoria Museum and Art Gallery, Launceston	QVM:23:45979	Arthropoda	Diplopoda	Polydesmida	Dalodesmidae	Tasmaniosoma	orientale	Tasmaniosoma orientale Mesibov, 2010		1 adult male, simply acute process 1 on gonopod	Mesibov, Robert		Freshwater Creek	Australia	Tasmania	-41.4217	148.2542	WGS84	100	Richard Bashford advice	Mesibov, Robert	FQ 047 135 (55G 604700 5413500)	AGD66	70		Bashford, Richard	1986-12-22
Queen Victoria Museum and Art Gallery, Launceston	QVM:23:46769	Arthropoda	Diplopoda	Polydesmida	Dalodesmidae	Tasmaniosoma	orientale	Tasmaniosoma orientale Mesibov, 2010		2 adult females	Mesibov, Robert		Merry Creek	Australia	Tasmania	-41.4544	147.8072	WGS84	100	Richard Bashford advice	Mesibov, Robert	EQ 673 103 (55G 567300 5410300)	AGD66	410		Bashford, Richard	1987-01-22
Queen Victoria Museum and Art Gallery, Launceston	QVM:23:46770	Arthropoda	Diplopoda	Polydesmida	Dalodesmidae	Tasmaniosoma	orientale	Tasmaniosoma orientale Mesibov, 2010		1 adult male, Y-shaped process 1 on gonopod	Mesibov, Robert		Merry Creek	Australia	Tasmania	-41.4544	147.8072	WGS84	100	Richard Bashford advice	Mesibov, Robert	EQ 673 103 (55G 567300 5410300)	AGD66	410		Bashford, Richard	1987-07-22
Queen Victoria Museum and Art Gallery, Launceston	QVM:23:45980	Arthropoda	Diplopoda	Polydesmida	Dalodesmidae	Tasmaniosoma	orientale	Tasmaniosoma orientale Mesibov, 2010		1 adult male, simply acute process 1 on gonopod	Mesibov, Robert		Denison Rivulet	Australia	Tasmania	-41.8283	148.2175	WGS84	250	1:100000 scale TASMAP	Mesibov, Robert	FP 010 684 (55G 601000 5368400)	AGD66	150		Mesibov, Robert	1988-05-31
Queen Victoria Museum and Art Gallery, Launceston	QVM:23:45981	Arthropoda	Diplopoda	Polydesmida	Dalodesmidae	Tasmaniosoma	orientale	Tasmaniosoma orientale Mesibov, 2010		3 adult females	Mesibov, Robert		Denison Rivulet	Australia	Tasmania	-41.8283	148.2175	WGS84	250	1:100000 scale TASMAP	Mesibov, Robert	FP 010 684 (55G 601000 5368400)	AGD66	150		Mesibov, Robert	1988-05-31
Queen Victoria Museum and Art Gallery, Launceston	QVM:23:45982	Arthropoda	Diplopoda	Polydesmida	Dalodesmidae	Tasmaniosoma	orientale	Tasmaniosoma orientale Mesibov, 2010		1 adult male, simply acute process 1 on gonopod	Mesibov, Robert		Denison Rivulet	Australia	Tasmania	-41.8272	148.2272	WGS84	250	1:100000 scale TASMAP	Mesibov, Robert	FP 018 685 (55G 601800 5368500)	AGD66	90		Mesibov, Robert	1988-05-31
Queen Victoria Museum and Art Gallery, Launceston	QVM:23:45983	Arthropoda	Diplopoda	Polydesmida	Dalodesmidae	Tasmaniosoma	orientale	Tasmaniosoma orientale Mesibov, 2010		1 adult female	Mesibov, Robert		Denison Rivulet	Australia	Tasmania	-41.8272	148.2272	WGS84	250	1:100000 scale TASMAP	Mesibov, Robert	FP 018 685 (55G 601800 5368500)	AGD66	90		Mesibov, Robert	1988-05-31
Queen Victoria Museum and Art Gallery, Launceston	QVM:23:45984	Arthropoda	Diplopoda	Polydesmida	Dalodesmidae	Tasmaniosoma	orientale	Tasmaniosoma orientale Mesibov, 2010		1 adult female	Mesibov, Robert		Denison Rivulet	Australia	Tasmania	-41.8244	148.2369	WGS84	250	1:100000 scale TASMAP	Mesibov, Robert	FP 026 688 (55G 602600 5368800)	AGD66	70		Mesibov, Robert	1988-06-01
Queen Victoria Museum and Art Gallery, Launceston	QVM:23:45985	Arthropoda	Diplopoda	Polydesmida	Dalodesmidae	Tasmaniosoma	orientale	Tasmaniosoma orientale Mesibov, 2010		1 adult male, simply acute process 1 on gonopod	Mesibov, Robert		Mt Allen	Australia	Tasmania	-41.7911	148.2361	WGS84	250	1:100000 scale TASMAP	Mesibov, Robert	FP 026 725 (55G 602600 5372500)	AGD66	250		Mesibov, Robert	1988-06-02
Queen Victoria Museum and Art Gallery, Launceston	QVM:23:45986	Arthropoda	Diplopoda	Polydesmida	Dalodesmidae	Tasmaniosoma	orientale	Tasmaniosoma orientale Mesibov, 2010		7 adult females	Mesibov, Robert		Mt Allen	Australia	Tasmania	-41.7911	148.2361	WGS84	250	1:100000 scale TASMAP	Mesibov, Robert	FP 026 725 (55G 602600 5372500)	AGD66	250		Mesibov, Robert	1988-06-02
Queen Victoria Museum and Art Gallery, Launceston	QVM:23:45987	Arthropoda	Diplopoda	Polydesmida	Dalodesmidae	Tasmaniosoma	orientale	Tasmaniosoma orientale Mesibov, 2010		1 adult female	Mesibov, Robert		Mt Allen	Australia	Tasmania	-41.7847	148.2314	WGS84	250	1:100000 scale TASMAP	Mesibov, Robert	FP 022 732 (55G 602200 5373200)	AGD66	180		Mesibov, Robert	1988-06-06
Queen Victoria Museum and Art Gallery, Launceston	QVM:23:45988	Arthropoda	Diplopoda	Polydesmida	Dalodesmidae	Tasmaniosoma	orientale	Tasmaniosoma orientale Mesibov, 2010		1 adult male, simply acute process 1 on gonopod	Mesibov, Robert		Mt Allen	Australia	Tasmania	-41.7956	148.2400	WGS84	250	1:100000 scale TASMAP	Mesibov, Robert	FP 029 720 (55G 602900 5372000)	AGD66	210		Mesibov, Robert	1988-06-06
Queen Victoria Museum and Art Gallery, Launceston	QVM:23:45989	Arthropoda	Diplopoda	Polydesmida	Dalodesmidae	Tasmaniosoma	orientale	Tasmaniosoma orientale Mesibov, 2010		1 adult female	Mesibov, Robert		Thompsons Marshes	Australia	Tasmania	-41.7003	148.2236	WGS84	250	1:100000 scale TASMAP	Mesibov, Robert	FP 017 826 (55G 601700 5382600)	AGD66	440		Mesibov, Robert	1988-06-08
Queen Victoria Museum and Art Gallery, Launceston	QVM:23:45990	Arthropoda	Diplopoda	Polydesmida	Dalodesmidae	Tasmaniosoma	orientale	Tasmaniosoma orientale Mesibov, 2010		1 adult female	Mesibov, Robert		Thompsons Marshes	Australia	Tasmania	-41.6983	148.2225	WGS84	250	1:100000 scale TASMAP	Mesibov, Robert	FP 016 828 (55G 601600 5382800)	AGD66	490		Mesibov, Robert	1988-06-09
Queen Victoria Museum and Art Gallery, Launceston	QVM:23:45991	Arthropoda	Diplopoda	Polydesmida	Dalodesmidae	Tasmaniosoma	orientale	Tasmaniosoma orientale Mesibov, 2010	paratype	1 adult male, simply acute process 1 on gonopod	Mesibov, Robert		Tinmine Creek	Australia	Tasmania	-41.6986	148.1947	WGS84	250	1:100000 scale TASMAP	Mesibov, Robert	EP 993 828 (55G 599300 5382800)	AGD66	530		Mesibov, Robert	1988-06-11
Queen Victoria Museum and Art Gallery, Launceston	QVM:23:45992	Arthropoda	Diplopoda	Polydesmida	Dalodesmidae	Tasmaniosoma	orientale	Tasmaniosoma orientale Mesibov, 2010		1 adult male, simply acute process 1 on gonopod	Mesibov, Robert		Doctors Creek	Australia	Tasmania	-41.7442	148.2414	WGS84	250	1:100000 scale TASMAP	Mesibov, Robert	FP 031 777 (55G 603100 5377700)	AGD66	120		Mesibov, Robert	1988-06-13
Queen Victoria Museum and Art Gallery, Launceston	QVM:23:45993	Arthropoda	Diplopoda	Polydesmida	Dalodesmidae	Tasmaniosoma	orientale	Tasmaniosoma orientale Mesibov, 2010		1 adult female	Mesibov, Robert		Doctors Creek	Australia	Tasmania	-41.7442	148.2414	WGS84	250	1:100000 scale TASMAP	Mesibov, Robert	FP 031 777 (55G 603100 5377700)	AGD66	120		Mesibov, Robert	1988-06-13
Queen Victoria Museum and Art Gallery, Launceston	QVM:23:45994	Arthropoda	Diplopoda	Polydesmida	Dalodesmidae	Tasmaniosoma	orientale	Tasmaniosoma orientale Mesibov, 2010		1 adult female	Mesibov, Robert		Doctors Creek	Australia	Tasmania	-41.7450	148.2436	WGS84	250	1:100000 scale TASMAP	Mesibov, Robert	FP 033 776 (55G 603300 5377600)	AGD66	110		Mesibov, Robert	1988-06-13
Queen Victoria Museum and Art Gallery, Launceston	QVM:23:45995	Arthropoda	Diplopoda	Polydesmida	Dalodesmidae	Tasmaniosoma	orientale	Tasmaniosoma orientale Mesibov, 2010		1 adult male, simply acute process 1 on gonopod	Mesibov, Robert		W of Mt Allen	Australia	Tasmania	-41.7833	148.2036	WGS84	250	1:100000 scale TASMAP	Mesibov, Robert	EP 999 734 (55G 599900 5373400)	AGD66	350		Mesibov, Robert	1988-06-14
Queen Victoria Museum and Art Gallery, Launceston	QVM:23:45996	Arthropoda	Diplopoda	Polydesmida	Dalodesmidae	Tasmaniosoma	orientale	Tasmaniosoma orientale Mesibov, 2010		1 adult female	Mesibov, Robert		Denison Marshes area	Australia	Tasmania	-41.7967	148.2097	WGS84	250	1:100000 scale TASMAP	Mesibov, Robert	FP 004 719 (55G 600400 5371900)	AGD66	360		Mesibov, Robert	1988-06-18
Queen Victoria Museum and Art Gallery, Launceston	QVM:23:45997	Arthropoda	Diplopoda	Polydesmida	Dalodesmidae	Tasmaniosoma	orientale	Tasmaniosoma orientale Mesibov, 2010		1 adult male, simply acute process 1 on gonopod	Mesibov, Robert		Blind Creek	Australia	Tasmania	-41.7586	148.2344	WGS84	250	1:100000 scale TASMAP	Mesibov, Robert	FP 025 761 (55G 602500 5376100)	AGD66	180		Mesibov, Robert	1988-06-21
Queen Victoria Museum and Art Gallery, Launceston	QVM:23:45998	Arthropoda	Diplopoda	Polydesmida	Dalodesmidae	Tasmaniosoma	orientale	Tasmaniosoma orientale Mesibov, 2010		2 adult males, simply acute process 1 on gonopod	Mesibov, Robert		Blind Creek	Australia	Tasmania	-41.7586	148.2356	WGS84	250	1:100000 scale TASMAP	Mesibov, Robert	FP 026 761 (55G 602600 5376100)	AGD66	180		Mesibov, Robert	1988-06-21
Queen Victoria Museum and Art Gallery, Launceston	QVM:23:45999	Arthropoda	Diplopoda	Polydesmida	Dalodesmidae	Tasmaniosoma	orientale	Tasmaniosoma orientale Mesibov, 2010		2 adult females	Mesibov, Robert		Blind Creek	Australia	Tasmania	-41.7586	148.2356	WGS84	250	1:100000 scale TASMAP	Mesibov, Robert	FP 026 761 (55G 602600 5376100)	AGD66	180		Mesibov, Robert	1988-06-21
Queen Victoria Museum and Art Gallery, Launceston	QVM:23:46000	Arthropoda	Diplopoda	Polydesmida	Dalodesmidae	Tasmaniosoma	orientale	Tasmaniosoma orientale Mesibov, 2010	paratype	1 adult male, simply acute process 1 on gonopod	Mesibov, Robert		Tinmine Creek	Australia	Tasmania	-41.7022	148.2106	WGS84	250	1:100000 scale TASMAP	Mesibov, Robert	FP 006 824 (55G 600600 5382400)	AGD66	450		Mesibov, Robert	1988-06-22
Queen Victoria Museum and Art Gallery, Launceston	QVM:23:46001	Arthropoda	Diplopoda	Polydesmida	Dalodesmidae	Tasmaniosoma	orientale	Tasmaniosoma orientale Mesibov, 2010	paratype	1 adult female	Mesibov, Robert		Tinmine Creek	Australia	Tasmania	-41.7022	148.2106	WGS84	250	1:100000 scale TASMAP	Mesibov, Robert	FP 006 824 (55G 600600 5382400)	AGD66	450		Mesibov, Robert	1988-06-22
Queen Victoria Museum and Art Gallery, Launceston	QVM:23:46002	Arthropoda	Diplopoda	Polydesmida	Dalodesmidae	Tasmaniosoma	orientale	Tasmaniosoma orientale Mesibov, 2010		2 adult males, simply acute process 1 on gonopod	Mesibov, Robert		Doctors Creek	Australia	Tasmania	-41.7458	148.2486	WGS84	250	1:100000 scale TASMAP	Mesibov, Robert	FP 037 775 (55G 603700 5377500)	AGD66	70		Mesibov, Robert	1988-06-23
Queen Victoria Museum and Art Gallery, Launceston	QVM:23:46003	Arthropoda	Diplopoda	Polydesmida	Dalodesmidae	Tasmaniosoma	orientale	Tasmaniosoma orientale Mesibov, 2010		1 adult female	Mesibov, Robert		Doctors Creek	Australia	Tasmania	-41.7458	148.2486	WGS84	250	1:100000 scale TASMAP	Mesibov, Robert	FP 037 775 (55G 603700 5377500)	AGD66	70		Mesibov, Robert	1988-06-23
Queen Victoria Museum and Art Gallery, Launceston	QVM:23:46004	Arthropoda	Diplopoda	Polydesmida	Dalodesmidae	Tasmaniosoma	orientale	Tasmaniosoma orientale Mesibov, 2010		2 adult females	Mesibov, Robert		Doctors Creek	Australia	Tasmania	-41.7467	148.2508	WGS84	250	1:100000 scale TASMAP	Mesibov, Robert	FP 039 774 (55G 603900 5377400)	AGD66	50		Mesibov, Robert	1988-06-23
Queen Victoria Museum and Art Gallery, Launceston	QVM:23:46005	Arthropoda	Diplopoda	Polydesmida	Dalodesmidae	Tasmaniosoma	orientale	Tasmaniosoma orientale Mesibov, 2010		1 adult female	Mesibov, Robert		Denison Marshes area	Australia	Tasmania	-41.8003	148.2100	WGS84	250	1:100000 scale TASMAP	Mesibov, Robert	FP 004 715 (55G 600400 5371500)	AGD66	360		Mesibov, Robert	1988-06-27
Queen Victoria Museum and Art Gallery, Launceston	QVM:23:46006	Arthropoda	Diplopoda	Polydesmida	Dalodesmidae	Tasmaniosoma	orientale	Tasmaniosoma orientale Mesibov, 2010		1 adult male, simply acute process 1 on gonopod	Mesibov, Robert		Denison Marshes area	Australia	Tasmania	-41.8011	148.2122	WGS84	250	1:100000 scale TASMAP	Mesibov, Robert	FP 006 714 (55G 600600 5371400)	AGD66	450		Mesibov, Robert	1988-06-27
Queen Victoria Museum and Art Gallery, Launceston	QVM:23:46007	Arthropoda	Diplopoda	Polydesmida	Dalodesmidae	Tasmaniosoma	orientale	Tasmaniosoma orientale Mesibov, 2010		1 adult female	Mesibov, Robert		Denison Marshes area	Australia	Tasmania	-41.8011	148.2122	WGS84	250	1:100000 scale TASMAP	Mesibov, Robert	FP 006 714 (55G 600600 5371400)	AGD66	450		Mesibov, Robert	1988-06-27
Queen Victoria Museum and Art Gallery, Launceston	QVM:23:46008	Arthropoda	Diplopoda	Polydesmida	Dalodesmidae	Tasmaniosoma	orientale	Tasmaniosoma orientale Mesibov, 2010	paratype	1 adult female	Mesibov, Robert		Tinmine Creek	Australia	Tasmania	-41.6925	148.1767	WGS84	250	1:100000 scale TASMAP	Mesibov, Robert	EP 978 835 (55G 597800 5383500)	AGD66	550		Mesibov, Robert	1988-06-29
Queen Victoria Museum and Art Gallery, Launceston	QVM:23:46009	Arthropoda	Diplopoda	Polydesmida	Dalodesmidae	Tasmaniosoma	orientale	Tasmaniosoma orientale Mesibov, 2010		1 adult female	Mesibov, Robert		S of Dogwood Hill	Australia	Tasmania	-41.7017	148.1781	WGS84	250	1:100000 scale TASMAP	Mesibov, Robert	EP 979 825 (55G 597900 5382500)	AGD66	580		Mesibov, Robert	1988-06-30
Queen Victoria Museum and Art Gallery, Launceston	QVM:23:51550	Arthropoda	Diplopoda	Polydesmida	Dalodesmidae	Tasmaniosoma	orientale	Tasmaniosoma orientale Mesibov, 2010	paratype	1 adult male, simply acute process 1 on gonopod	Mesibov, Robert		Tinmine Creek	Australia	Tasmania	-41.6997	148.1875	WGS84	250	1:100000 scale TASMAP	Mesibov, Robert	EP 987 827 (55G 598700 5382700)	AGD66	500		Mesibov, Robert	1988-06-30
Queen Victoria Museum and Art Gallery, Launceston	QVM:23:46010	Arthropoda	Diplopoda	Polydesmida	Dalodesmidae	Tasmaniosoma	orientale	Tasmaniosoma orientale Mesibov, 2010		2 adult males, Y-shaped process 1 on gonopod	Mesibov, Robert		Apsley River	Australia	Tasmania	-41.8486	148.1639	WGS84	250	1:100000 scale TASMAP	Mesibov, Robert	EP 965 662 (55G 596500 5366200)	AGD66	200		Mesibov, Robert	1988-07-04
Queen Victoria Museum and Art Gallery, Launceston	QVM:23:46011	Arthropoda	Diplopoda	Polydesmida	Dalodesmidae	Tasmaniosoma	orientale	Tasmaniosoma orientale Mesibov, 2010		1 adult female	Mesibov, Robert		Apsley River	Australia	Tasmania	-41.8486	148.1639	WGS84	250	1:100000 scale TASMAP	Mesibov, Robert	EP 965 662 (55G 596500 5366200)	AGD66	200		Mesibov, Robert	1988-07-04
Queen Victoria Museum and Art Gallery, Launceston	QVM:23:46012	Arthropoda	Diplopoda	Polydesmida	Dalodesmidae	Tasmaniosoma	orientale	Tasmaniosoma orientale Mesibov, 2010		1 adult male, simply acute process 1 on gonopod	Mesibov, Robert		Apsley River	Australia	Tasmania	-41.7992	148.1508	WGS84	250	1:100000 scale TASMAP	Mesibov, Robert	EP 955 717 (55G 595500 5371700)	AGD66	300		Mesibov, Robert	1988-07-05
Queen Victoria Museum and Art Gallery, Launceston	QVM:23:46013	Arthropoda	Diplopoda	Polydesmida	Dalodesmidae	Tasmaniosoma	orientale	Tasmaniosoma orientale Mesibov, 2010		1 adult female	Mesibov, Robert		Apsley River	Australia	Tasmania	-41.7992	148.1508	WGS84	250	1:100000 scale TASMAP	Mesibov, Robert	EP 955 717 (55G 595500 5371700)	AGD66	300		Mesibov, Robert	1988-07-05
Queen Victoria Museum and Art Gallery, Launceston	QVM:23:46014	Arthropoda	Diplopoda	Polydesmida	Dalodesmidae	Tasmaniosoma	orientale	Tasmaniosoma orientale Mesibov, 2010		1 adult male, simply acute process 1 on gonopod	Mesibov, Robert		Apsley River	Australia	Tasmania	-41.7956	148.1533	WGS84	250	1:100000 scale TASMAP	Mesibov, Robert	EP 957 721 (55G 595700 5372100)	AGD66	290		Mesibov, Robert	1988-07-06
Queen Victoria Museum and Art Gallery, Launceston	QVM:23:46015	Arthropoda	Diplopoda	Polydesmida	Dalodesmidae	Tasmaniosoma	orientale	Tasmaniosoma orientale Mesibov, 2010		1 adult female	Mesibov, Robert		Apsley River	Australia	Tasmania	-41.7972	148.1544	WGS84	250	1:100000 scale TASMAP	Mesibov, Robert	EP 958 719 (55G 595800 5371900)	AGD66	320		Mesibov, Robert	1988-07-06
Queen Victoria Museum and Art Gallery, Launceston	QVM:23:46016	Arthropoda	Diplopoda	Polydesmida	Dalodesmidae	Tasmaniosoma	orientale	Tasmaniosoma orientale Mesibov, 2010		1 adult male, simply acute process 1 on gonopod	Mesibov, Robert		E of Dogwood Hill	Australia	Tasmania	-41.6806	148.2028	WGS84	250	1:100000 scale TASMAP	Mesibov, Robert	FP 000 848 (55G 600000 5384800)	AGD66	550		Mesibov, Robert	1988-07-16
Queen Victoria Museum and Art Gallery, Launceston	QVM:23:46017	Arthropoda	Diplopoda	Polydesmida	Dalodesmidae	Tasmaniosoma	orientale	Tasmaniosoma orientale Mesibov, 2010		2 adult females	Mesibov, Robert		Apsley River	Australia	Tasmania	-41.8544	148.2014	WGS84	250	1:100000 scale TASMAP	Mesibov, Robert	EP 996 655 (55G 599600 5365500)	AGD66	130		Mesibov, Robert	1988-07-20
Queen Victoria Museum and Art Gallery, Launceston	QVM:23:46018	Arthropoda	Diplopoda	Polydesmida	Dalodesmidae	Tasmaniosoma	orientale	Tasmaniosoma orientale Mesibov, 2010		1 adult male, Y-shaped process 1 on gonopod	Mesibov, Robert		Mt Andrew	Australia	Tasmania	-41.8347	148.1853	WGS84	250	1:100000 scale TASMAP	Mesibov, Robert	EP 983 677 (55G 598300 5367700)	AGD66	380		Mesibov, Robert	1988-07-27
Queen Victoria Museum and Art Gallery, Launceston	QVM:23:46019	Arthropoda	Diplopoda	Polydesmida	Dalodesmidae	Tasmaniosoma	orientale	Tasmaniosoma orientale Mesibov, 2010		1 adult female	Mesibov, Robert		S of Dogwood Hill	Australia	Tasmania	-41.6828	148.1706	WGS84	250	1:100000 scale TASMAP	Mesibov, Robert	EP 973 846 (55G 597300 5384600)	AGD66	570		Mesibov, Robert	1988-07-28
Queen Victoria Museum and Art Gallery, Launceston	QVM:23:46020	Arthropoda	Diplopoda	Polydesmida	Dalodesmidae	Tasmaniosoma	orientale	Tasmaniosoma orientale Mesibov, 2010		1 adult male, simply acute process 1 on gonopod	Mesibov, Robert		S of Dogwood Hill	Australia	Tasmania	-41.6819	148.1728	WGS84	250	1:100000 scale TASMAP	Mesibov, Robert	EP 975 847 (55G 597500 5384700)	AGD66	540		Mesibov, Robert	1988-07-28
Queen Victoria Museum and Art Gallery, Launceston	QVM:23:46021	Arthropoda	Diplopoda	Polydesmida	Dalodesmidae	Tasmaniosoma	orientale	Tasmaniosoma orientale Mesibov, 2010		1 adult female	Mesibov, Robert		S of Dogwood Hill	Australia	Tasmania	-41.6819	148.1728	WGS84	250	1:100000 scale TASMAP	Mesibov, Robert	EP 975 847 (55G 597500 5384700)	AGD66	540		Mesibov, Robert	1988-07-28
Queen Victoria Museum and Art Gallery, Launceston	QVM:23:46022	Arthropoda	Diplopoda	Polydesmida	Dalodesmidae	Tasmaniosoma	orientale	Tasmaniosoma orientale Mesibov, 2010		1 adult male, simply acute process 1 on gonopod	Mesibov, Robert		Dogwood Hill	Australia	Tasmania	-41.6772	148.1786	WGS84	250	1:100000 scale TASMAP	Mesibov, Robert	EP 980 852 (55G 598000 5385200)	AGD66	520		Mesibov, Robert	1988-07-28
Queen Victoria Museum and Art Gallery, Launceston	QVM:23:46023	Arthropoda	Diplopoda	Polydesmida	Dalodesmidae	Tasmaniosoma	orientale	Tasmaniosoma orientale Mesibov, 2010		1 adult female	Mesibov, Robert		Denison Marshes area	Australia	Tasmania	-41.8058	148.1981	WGS84	250	1:100000 scale TASMAP	Mesibov, Robert	EP 994 709 (55G 599400 5370900)	AGD66	330		Mesibov, Robert	1988-07-29
Queen Victoria Museum and Art Gallery, Launceston	QVM:23:46024	Arthropoda	Diplopoda	Polydesmida	Dalodesmidae	Tasmaniosoma	orientale	Tasmaniosoma orientale Mesibov, 2010		1 adult female	Mesibov, Robert		Denison Marshes area	Australia	Tasmania	-41.8006	148.1894	WGS84	250	1:100000 scale TASMAP	Mesibov, Robert	EP 987 715 (55G 598700 5371500)	AGD66	450		Mesibov, Robert	1988-07-30
Queen Victoria Museum and Art Gallery, Launceston	QVM:23:46025	Arthropoda	Diplopoda	Polydesmida	Dalodesmidae	Tasmaniosoma	orientale	Tasmaniosoma orientale Mesibov, 2010		1 adult female	Mesibov, Robert		S of Organ Hill	Australia	Tasmania	-41.7914	148.1942	WGS84	250	1:100000 scale TASMAP	Mesibov, Robert	EP 991 725 (55G 599100 5372500)	AGD66	400		Mesibov, Robert	1988-07-30
Queen Victoria Museum and Art Gallery, Launceston	QVM:23:46026	Arthropoda	Diplopoda	Polydesmida	Dalodesmidae	Tasmaniosoma	orientale	Tasmaniosoma orientale Mesibov, 2010		1 adult male, simply acute process 1 on gonopod	Mesibov, Robert		S of Organ Hill	Australia	Tasmania	-41.7917	148.1833	WGS84	250	1:100000 scale TASMAP	Mesibov, Robert	EP 982 725 (55G 598200 5372500)	AGD66	570		Mesibov, Robert	1988-07-31
Queen Victoria Museum and Art Gallery, Launceston	QVM:23:46027	Arthropoda	Diplopoda	Polydesmida	Dalodesmidae	Tasmaniosoma	orientale	Tasmaniosoma orientale Mesibov, 2010		1 adult female	Mesibov, Robert		Dogwood Hill	Australia	Tasmania	-41.6744	148.1944	WGS84	250	1:100000 scale TASMAP	Mesibov, Robert	EP 993 855 (55G 599300 5385500)	AGD66	600		Mesibov, Robert	1988-08-01
Queen Victoria Museum and Art Gallery, Launceston	QVM:23:11666	Arthropoda	Diplopoda	Polydesmida	Dalodesmidae	Tasmaniosoma	orientale	Tasmaniosoma orientale Mesibov, 2010		1 adult male, simply acute process 1 on gonopod	Mesibov, Robert		Valley Road	Australia	Tasmania	-41.6928	148.0756	WGS84	100	QVMAG records	Mesibov, Robert	EP 894 836 (55G 589400 5383600)	AGD66	770		D'Orazio, Rob | QVMAG staff	1992-08-03
Queen Victoria Museum and Art Gallery, Launceston	QVM:23:46028	Arthropoda	Diplopoda	Polydesmida	Dalodesmidae	Tasmaniosoma	orientale	Tasmaniosoma orientale Mesibov, 2010		1 adult male, simply acute process 1 on gonopod	Mesibov, Robert		St Pauls River	Australia	Tasmania	-41.6878	148.1283	WGS84	100	1:25000 scale TASMAP	Mesibov, Robert	EP 938 841 (55G 593800 5384100)	AGD66	610		Mesibov, Robert	1997-03-19
Queen Victoria Museum and Art Gallery, Launceston	QVM:23:46771	Arthropoda	Diplopoda	Polydesmida	Dalodesmidae	Tasmaniosoma	orientale	Tasmaniosoma orientale Mesibov, 2010		4 adult males, Y-shaped process 1 on gonopod	Mesibov, Robert		Rabbitys Creek	Australia	Tasmania	-41.5103	147.9192	WGS84	100	Richard Bashford advice	Mesibov, Robert	EQ 766 040 (55G 576600 5404000)	AGD66	480		Bashford, Richard	2001-01
Queen Victoria Museum and Art Gallery, Launceston	QVM:23:46772	Arthropoda	Diplopoda	Polydesmida	Dalodesmidae	Tasmaniosoma	orientale	Tasmaniosoma orientale Mesibov, 2010		1 adult male, Y-shaped process 1 on gonopod	Mesibov, Robert		Coxs Creek	Australia	Tasmania	-41.5103	147.9206	WGS84	100	Richard Bashford advice	Mesibov, Robert	EQ 767 040 (55G 576700 5404000)	AGD66	480		Bashford, Richard	2001-01
Queen Victoria Museum and Art Gallery, Launceston	QVM:23:46773	Arthropoda	Diplopoda	Polydesmida	Dalodesmidae	Tasmaniosoma	orientale	Tasmaniosoma orientale Mesibov, 2010		1 adult male, Y-shaped process 1 on gonopod	Mesibov, Robert		Coxs Creek	Australia	Tasmania	-41.5094	147.9169	WGS84	100	Richard Bashford advice	Mesibov, Robert	EQ 764 041 (55G 576400 5404100)	AGD66	460		Bashford, Richard	2001-01
Queen Victoria Museum and Art Gallery, Launceston	QVM:23:51509	Arthropoda	Diplopoda	Polydesmida	Dalodesmidae	Tasmaniosoma	orientale	Tasmaniosoma orientale Mesibov, 2010		1 adult male, simply acute process 1 on gonopod	Mesibov, Robert		Scamander	Australia	Tasmania	-41.4450	148.2486	WGS84	100	Richard Bashford advice	Mesibov, Robert	FQ 042 109 (55G 604200 5410900)	AGD66	70		Bashford, Richard	2001-01
Queen Victoria Museum and Art Gallery, Launceston	QVM:23:51510	Arthropoda	Diplopoda	Polydesmida	Dalodesmidae	Tasmaniosoma	orientale	Tasmaniosoma orientale Mesibov, 2010		1 adult male, Y-shaped process 1 on gonopod	Mesibov, Robert		Scamander	Australia	Tasmania	-41.4458	148.2511	WGS84	100	Richard Bashford advice	Mesibov, Robert	FQ 044 108 (55G 604400 5410800)	AGD66	80		Bashford, Richard	2001-01
Queen Victoria Museum and Art Gallery, Launceston	QVM:23:51511	Arthropoda	Diplopoda	Polydesmida	Dalodesmidae	Tasmaniosoma	orientale	Tasmaniosoma orientale Mesibov, 2010		1 adult male, Y-shaped process 1 on gonopod	Mesibov, Robert		Scamander	Australia	Tasmania	-41.4458	148.2511	WGS84	100	Richard Bashford advice	Mesibov, Robert	FQ 044 108 (55G 604400 5410800)	AGD66	80		Bashford, Richard	2001-02
Queen Victoria Museum and Art Gallery, Launceston	QVM:23:46774	Arthropoda	Diplopoda	Polydesmida	Dalodesmidae	Tasmaniosoma	orientale	Tasmaniosoma orientale Mesibov, 2010		1 adult male, Y-shaped process 1 on gonopod	Mesibov, Robert		Coxs Creek	Australia	Tasmania	-41.5094	147.9169	WGS84	100	Richard Bashford advice	Mesibov, Robert	EQ 764 041 (55G 576400 5404100)	AGD66	460		Bashford, Richard	2001-03
Queen Victoria Museum and Art Gallery, Launceston	QVM:23:46775	Arthropoda	Diplopoda	Polydesmida	Dalodesmidae	Tasmaniosoma	orientale	Tasmaniosoma orientale Mesibov, 2010		1 adult male, Y-shaped process 1 on gonopod	Mesibov, Robert		St Pauls Dome	Australia	Tasmania	-41.7683	147.8356	WGS84	25	GPS	Mesibov, Robert	55G 569347 5375422	AGD66	1000		Mesibov, Robert	2001-11-28
Queen Victoria Museum and Art Gallery, Launceston	QVM:23:51551	Arthropoda	Diplopoda	Polydesmida	Dalodesmidae	Tasmaniosoma	orientale	Tasmaniosoma orientale Mesibov, 2010	holotype	1 adult male, simply acute process 1 on gonopod	Mesibov, Robert		Elephant Pass	Australia	Tasmania	-41.6406	148.2422	WGS84	25	GPS	Mesibov, Robert	41°38'26"S 148°14'32"E		340		Mesibov, Robert	2009-08-20
Queen Victoria Museum and Art Gallery, Launceston	QVM:23:52250	Arthropoda	Diplopoda	Polydesmida	Dalodesmidae	Tasmaniosoma	orientale	Tasmaniosoma orientale Mesibov, 2010		3 adult males, 3 adult females, Y-shaped process 1 on gonopod	Mesibov, Robert		Nicholas Range	Australia	Tasmania	-41.5642	148.1042	WGS84	25	Wade Clarkson advice	Mesibov, Robert			350		Clarkson, Wade | Clarkson, Lisa	2012-05-14
Queen Victoria Museum and Art Gallery, Launceston	QVM:23:52251	Arthropoda	Diplopoda	Polydesmida	Dalodesmidae	Tasmaniosoma	orientale	Tasmaniosoma orientale Mesibov, 2010		4 adult males, 1 adult female, Y-shaped process 1 on gonopod	Mesibov, Robert		Nicholas Range	Australia	Tasmania	-41.5550	148.0847	WGS84	25	Wade Clarkson advice	Mesibov, Robert			500		Clarkson, Wade | Clarkson, Lisa	2012-05-14
Queen Victoria Museum and Art Gallery, Launceston	QVM:23:52252	Arthropoda	Diplopoda	Polydesmida	Dalodesmidae	Tasmaniosoma	orientale	Tasmaniosoma orientale Mesibov, 2010		2 adult males, Y-shaped process 1 on gonopod	Mesibov, Robert		Nicholas Range	Australia	Tasmania	-41.5417	148.0786	WGS84	25	Wade Clarkson advice	Mesibov, Robert			570		Clarkson, Wade | Clarkson, Lisa	2012-05-14
Queen Victoria Museum and Art Gallery, Launceston	QVM:23:53610	Arthropoda	Diplopoda	Polydesmida	Dalodesmidae	Tasmaniosoma	orientale	Tasmaniosoma orientale Mesibov, 2010		1 adult male, Y-shaped process 1 on gonopod	Mesibov, Robert		Duncan Colliery near Fingal	Australia	Tasmania	-41.6433	148.0122	WGS84	25	GPS	Mesibov, Robert	41°38'36"S 148°00'44"E		510		Mesibov, Robert	2013-07-03
Queen Victoria Museum and Art Gallery, Launceston	QVM:23:53614	Arthropoda	Diplopoda	Polydesmida	Dalodesmidae	Tasmaniosoma	orientale	Tasmaniosoma orientale Mesibov, 2010		2 adult males, 10 adult females, Y-shaped process 1 on gonopod	Mesibov, Robert		Tower Hill Road	Australia	Tasmania	-41.6111	147.9300	WGS84	25	GPS	Mesibov, Robert	41°36'40"S 147°55'48"E		430		Mesibov, Robert	2013-07-03
Queen Victoria Museum and Art Gallery, Launceston	QVM:23:53615	Arthropoda	Diplopoda	Polydesmida	Dalodesmidae	Tasmaniosoma	orientale	Tasmaniosoma orientale Mesibov, 2010		1 adult male, 2 adult females, Y-shaped process 1 on gonopod	Mesibov, Robert		Tower Hill Road	Australia	Tasmania	-41.6300	147.9475	WGS84	25	GPS	Mesibov, Robert	41°37'48"S 147°56'51"E		290		Mesibov, Robert	2013-07-03
Queen Victoria Museum and Art Gallery, Launceston	QVM:23:53617	Arthropoda	Diplopoda	Polydesmida	Dalodesmidae	Tasmaniosoma	orientale	Tasmaniosoma orientale Mesibov, 2010		2 adult males, Y-shaped process 1 on gonopod	Mesibov, Robert		Rossarden Road	Australia	Tasmania	-41.6272	147.8003	WGS84	25	GPS	Mesibov, Robert	41°37'38"S 147°48'01"E		630		Mesibov, Robert	2013-07-10
Queen Victoria Museum and Art Gallery, Launceston	QVM:23:53618	Arthropoda	Diplopoda	Polydesmida	Dalodesmidae	Tasmaniosoma	orientale	Tasmaniosoma orientale Mesibov, 2010		7 adult males, Y-shaped process 1 on gonopod	Mesibov, Robert		Rossarden Road	Australia	Tasmania	-41.6275	147.8200	WGS84	25	GPS	Mesibov, Robert	41°37'39"S 147°49'12"E		610		Mesibov, Robert	2013-07-10
Queen Victoria Museum and Art Gallery, Launceston	QVM:23:53619	Arthropoda	Diplopoda	Polydesmida	Dalodesmidae	Tasmaniosoma	orientale	Tasmaniosoma orientale Mesibov, 2010		1 adult male, Y-shaped process 1 on gonopod	Mesibov, Robert		Rossarden Road	Australia	Tasmania	-41.6314	147.8389	WGS84	25	GPS	Mesibov, Robert	41°37'53"S 147°50'20"E		570		Mesibov, Robert	2013-07-10
Queen Victoria Museum and Art Gallery, Launceston	QVM:23:53622	Arthropoda	Diplopoda	Polydesmida	Dalodesmidae	Tasmaniosoma	orientale	Tasmaniosoma orientale Mesibov, 2010		1 adult male, 2 adult females, Y-shaped process 1 on gonopod	Mesibov, Robert		Mt Nicholas Road	Australia	Tasmania	-41.5328	148.0506	WGS84	50	GPS	Mesibov, Robert	41°31'58"S 148°03'02"E		330		Mesibov, Robert | Moule, Trina	2013-07-19
Queen Victoria Museum and Art Gallery, Launceston	QVM:23:53623	Arthropoda	Diplopoda	Polydesmida	Dalodesmidae	Tasmaniosoma	orientale	Tasmaniosoma orientale Mesibov, 2010		5 adult males, 2 adult females, Y-shaped process 1 on gonopod	Mesibov, Robert		Mt Nicholas Road	Australia	Tasmania	-41.5336	148.0589	WGS84	50	GPS	Mesibov, Robert	41°32'01"S 148°03'32"E		400		Mesibov, Robert | Moule, Trina	2013-07-19
Queen Victoria Museum and Art Gallery, Launceston	QVM:23:53624	Arthropoda	Diplopoda	Polydesmida	Dalodesmidae	Tasmaniosoma	orientale	Tasmaniosoma orientale Mesibov, 2010		4 adult females	Mesibov, Robert		Haslemere Road	Australia	Tasmania	-41.5347	148.0778	WGS84	50	GPS	Mesibov, Robert	41°32'05"S 148°04'40"E		420		Mesibov, Robert | Moule, Trina	2013-07-19
Queen Victoria Museum and Art Gallery, Launceston	QVM:23:53625	Arthropoda	Diplopoda	Polydesmida	Dalodesmidae	Tasmaniosoma	orientale	Tasmaniosoma orientale Mesibov, 2010		1 adult male, 2 adult females, Y-shaped process 1 on gonopod	Mesibov, Robert		Huntsmans Road	Australia	Tasmania	-41.5258	148.0981	WGS84	50	GPS	Mesibov, Robert	41°31'33"S 148°05'53"E		500		Mesibov, Robert | Moule, Trina	2013-07-19
Queen Victoria Museum and Art Gallery, Launceston	QVM:23:53626	Arthropoda	Diplopoda	Polydesmida	Dalodesmidae	Tasmaniosoma	orientale	Tasmaniosoma orientale Mesibov, 2010		1 adult female	Mesibov, Robert		Catos Road	Australia	Tasmania	-41.5400	148.0808	WGS84	50	GPS	Mesibov, Robert	41°32'24"S 148°04'51"E		580		Mesibov, Robert | Moule, Trina	2013-07-19
Queen Victoria Museum and Art Gallery, Launceston	QVM:23:53627	Arthropoda	Diplopoda	Polydesmida	Dalodesmidae	Tasmaniosoma	orientale	Tasmaniosoma orientale Mesibov, 2010		7 adult males, 2 adult females, Y-shaped process 1 on gonopod	Mesibov, Robert		Valley Road	Australia	Tasmania	-41.6442	148.0617	WGS84	50	GPS	Mesibov, Robert	41°38'39"S 148°03'42"E		680		Mesibov, Robert | Moule, Trina	2013-07-20
Queen Victoria Museum and Art Gallery, Launceston	QVM:23:53628	Arthropoda	Diplopoda	Polydesmida	Dalodesmidae	Tasmaniosoma	orientale	Tasmaniosoma orientale Mesibov, 2010		2 adult males, 1 adult female, Y-shaped process 1 on gonopod	Mesibov, Robert		Valley Road	Australia	Tasmania	-41.6347	148.0583	WGS84	50	GPS	Mesibov, Robert	41°38'05"S 148°03'30"E		550		Mesibov, Robert | Moule, Trina	2013-07-20
Queen Victoria Museum and Art Gallery, Launceston	QVM:23:53629	Arthropoda	Diplopoda	Polydesmida	Dalodesmidae	Tasmaniosoma	orientale	Tasmaniosoma orientale Mesibov, 2010		1 adult male, Y-shaped process 1 on gonopod	Mesibov, Robert		Valley Road	Australia	Tasmania	-41.6308	148.0472	WGS84	50	GPS	Mesibov, Robert	41°37'51"S 148°02'50"E		420		Mesibov, Robert | Moule, Trina	2013-07-20
Queen Victoria Museum and Art Gallery, Launceston	QVM:23:53630	Arthropoda	Diplopoda	Polydesmida	Dalodesmidae	Tasmaniosoma	orientale	Tasmaniosoma orientale Mesibov, 2010		2 adult males, Y-shaped process 1 on gonopod	Mesibov, Robert		Valley Road	Australia	Tasmania	-41.6278	148.0400	WGS84	50	GPS	Mesibov, Robert	41°37'40"S 148°02'24"E		490		Mesibov, Robert | Moule, Trina	2013-07-20
Queen Victoria Museum and Art Gallery, Launceston	QVM:23:53631	Arthropoda	Diplopoda	Polydesmida	Dalodesmidae	Tasmaniosoma	orientale	Tasmaniosoma orientale Mesibov, 2010		4 adult males, 1 adult female, Y-shaped process 1 on gonopod	Mesibov, Robert		Valley Road	Australia	Tasmania	-41.6289	148.0272	WGS84	50	GPS	Mesibov, Robert	41°37'44"S 148°01'38"E		470		Mesibov, Robert | Moule, Trina	2013-07-20
Queen Victoria Museum and Art Gallery, Launceston	QVM:23:53632	Arthropoda	Diplopoda	Polydesmida	Dalodesmidae	Tasmaniosoma	orientale	Tasmaniosoma orientale Mesibov, 2010		2 adult males, Y-shaped process 1 on gonopod	Mesibov, Robert		Valley Road	Australia	Tasmania	-41.6222	148.0194	WGS84	50	GPS	Mesibov, Robert	41°37'20"S 148°01'10"E		370		Mesibov, Robert | Moule, Trina	2013-07-20
Queen Victoria Museum and Art Gallery, Launceston	QVM:23:53638	Arthropoda	Diplopoda	Polydesmida	Dalodesmidae	Tasmaniosoma	orientale	Tasmaniosoma orientale Mesibov, 2010		2 adult males, 1 adult female, Y-shaped process 1 on gonopod	Mesibov, Robert		Malahide property	Australia	Tasmania	-41.5644	148.0067	WGS84	25	GPS	Mesibov, Robert	41°33'52"S 148°00'24"E		320		Mesibov, Robert	2013-07-23
Queen Victoria Museum and Art Gallery, Launceston	QVM:23:53639	Arthropoda	Diplopoda	Polydesmida	Dalodesmidae	Tasmaniosoma	orientale	Tasmaniosoma orientale Mesibov, 2010		2 adult males, Y-shaped process 1 on gonopod	Mesibov, Robert		Malahide property	Australia	Tasmania	-41.5767	148.0056	WGS84	25	GPS	Mesibov, Robert	41°34'36"S 148°00'20"E		280		Mesibov, Robert	2013-07-23
Queen Victoria Museum and Art Gallery, Launceston	QVM:23:53640	Arthropoda	Diplopoda	Polydesmida	Dalodesmidae	Tasmaniosoma	orientale	Tasmaniosoma orientale Mesibov, 2010		1 adult male, 1 adult female, Y-shaped process 1 on gonopod	Mesibov, Robert		Mullens Road	Australia	Tasmania	-41.5758	147.9514	WGS84	25	GPS	Mesibov, Robert	41°34'33"S 147°57'05"E		410		Mesibov, Robert	2013-07-23
Queen Victoria Museum and Art Gallery, Launceston	QVM:23:53641	Arthropoda	Diplopoda	Polydesmida	Dalodesmidae	Tasmaniosoma	orientale	Tasmaniosoma orientale Mesibov, 2010		1 adult male, 1 adult female, Y-shaped process 1 on gonopod	Mesibov, Robert		Mullens Road	Australia	Tasmania	-41.5781	147.9711	WGS84	25	GPS	Mesibov, Robert	41°34'41"S 147°58'16"E		260		Mesibov, Robert	2013-07-23
Queen Victoria Museum and Art Gallery, Launceston	QVM:23:53644	Arthropoda	Diplopoda	Polydesmida	Dalodesmidae	Tasmaniosoma	orientale	Tasmaniosoma orientale Mesibov, 2010		1 adult male, Y-shaped process 1 on gonopod	Mesibov, Robert		Dublin Town Road	Australia	Tasmania	-41.5283	148.1475	WGS84	25	GPS	Mesibov, Robert	41°31'42"S 148°08'51"E		430		Mesibov, Robert | Moule, Trina	2013-07-26
Queen Victoria Museum and Art Gallery, Launceston	QVM:23:53651	Arthropoda	Diplopoda	Polydesmida	Dalodesmidae	Tasmaniosoma	orientale	Tasmaniosoma orientale Mesibov, 2010		1 adult male, Y-shaped process 1 on gonopod	Mesibov, Robert		Catos Road	Australia	Tasmania	-41.5169	148.0906	WGS84	25	GPS	Mesibov, Robert	41°31'01"S 148°05'26"E		330		Mesibov, Robert | Moule, Trina	2013-07-27
Queen Victoria Museum and Art Gallery, Launceston	QVM:23:53653	Arthropoda	Diplopoda	Polydesmida	Dalodesmidae	Tasmaniosoma	orientale	Tasmaniosoma orientale Mesibov, 2010		1 adult male, Y-shaped process 1 on gonopod	Mesibov, Robert		Mt Nicholas Road	Australia	Tasmania	-41.5475	148.0789	WGS84	25	GPS	Mesibov, Robert	41°32'51"S 148°04'44"E		580		Mesibov, Robert | Moule, Trina	2013-07-27
Queen Victoria Museum and Art Gallery, Launceston	QVM:23:53657	Arthropoda	Diplopoda	Polydesmida	Dalodesmidae	Tasmaniosoma	orientale	Tasmaniosoma orientale Mesibov, 2010		3 adult males, Y-shaped process 1 on gonopod	Mesibov, Robert		Cornwall	Australia	Tasmania	-41.5653	148.1400	WGS84	25	GPS	Mesibov, Robert	41°33'55"S 148°08'24"E		300		Mesibov, Robert	2013-08-31
Queen Victoria Museum and Art Gallery, Launceston	QVM:23:53658	Arthropoda	Diplopoda	Polydesmida	Dalodesmidae	Tasmaniosoma	orientale	Tasmaniosoma orientale Mesibov, 2010		5 adult males, Y-shaped process 1 on gonopod	Mesibov, Robert		Cornwall	Australia	Tasmania	-41.5661	148.1408	WGS84	25	GPS	Mesibov, Robert	41°33'58"S 148°08'27"E		290		Mesibov, Robert	2013-08-31
Queen Victoria Museum and Art Gallery, Launceston	QVM:23:53661	Arthropoda	Diplopoda	Polydesmida	Dalodesmidae	Tasmaniosoma	orientale	Tasmaniosoma orientale Mesibov, 2010		1 adult male, Y-shaped process 1 on gonopod	Mesibov, Robert		Mt Nicholas Road	Australia	Tasmania	-41.5647	148.1058	WGS84	25	GPS	Mesibov, Robert	41°33'53"S 148°06'21"E		340		Mesibov, Robert	2013-08-31
Queen Victoria Museum and Art Gallery, Launceston	QVM:23:53662	Arthropoda	Diplopoda	Polydesmida	Dalodesmidae	Tasmaniosoma	orientale	Tasmaniosoma orientale Mesibov, 2010		1 adult male, Y-shaped process 1 on gonopod	Mesibov, Robert		Mt Nicholas Road	Australia	Tasmania	-41.5719	148.1006	WGS84	25	GPS	Mesibov, Robert	41°34'19"S 148°06'02"E		280		Mesibov, Robert	2013-08-31
Queen Victoria Museum and Art Gallery, Launceston	QVM:23:53668	Arthropoda	Diplopoda	Polydesmida	Dalodesmidae	Tasmaniosoma	orientale	Tasmaniosoma orientale Mesibov, 2010		1 adult male, Y-shaped process 1 on gonopod	Mesibov, Robert		Rossarden Road	Australia	Tasmania	-41.6367	147.7667	WGS84	50	Wade Clarkson advice	Mesibov, Robert			610		Clarkson, Wade | Clarkson, Lisa	2013-09-14
Queen Victoria Museum and Art Gallery, Launceston	QVM:23:53669	Arthropoda	Diplopoda	Polydesmida	Dalodesmidae	Tasmaniosoma	orientale	Tasmaniosoma orientale Mesibov, 2010		1 adult male, 1 adult female, Y-shaped process 1 on gonopod	Mesibov, Robert		Rossarden Road	Australia	Tasmania	-41.6272	147.8153	WGS84	50	Wade Clarkson advice	Mesibov, Robert			620		Clarkson, Wade | Clarkson, Lisa	2013-09-14
Queen Victoria Museum and Art Gallery, Launceston	QVM:23:53670	Arthropoda	Diplopoda	Polydesmida	Dalodesmidae	Tasmaniosoma	orientale	Tasmaniosoma orientale Mesibov, 2010		1 adult male, 1 adult female, Y-shaped process 1 on gonopod	Mesibov, Robert		Rossarden Road	Australia	Tasmania	-41.6269	147.7833	WGS84	50	Wade Clarkson advice	Mesibov, Robert			670		Clarkson, Wade | Clarkson, Lisa	2013-09-14
Queen Victoria Museum and Art Gallery, Launceston	QVM:23:53671	Arthropoda	Diplopoda	Polydesmida	Dalodesmidae	Tasmaniosoma	orientale	Tasmaniosoma orientale Mesibov, 2010		1 adult male, 2 adult females, Y-shaped process 1 on gonopod	Mesibov, Robert		Rossarden Road	Australia	Tasmania	-41.6278	147.7944	WGS84	50	Wade Clarkson advice	Mesibov, Robert			650		Clarkson, Wade | Clarkson, Lisa	2013-09-14
Queen Victoria Museum and Art Gallery, Launceston	QVM:23:53682	Arthropoda	Diplopoda	Polydesmida	Dalodesmidae	Tasmaniosoma	orientale	Tasmaniosoma orientale Mesibov, 2010		2 adult males, Y-shaped process 1 on gonopod	Mesibov, Robert		Rossarden area	Australia	Tasmania	-41.6472	147.7775	WGS84	25	GPS	Mesibov, Robert	41°38'50"S 147°46'39"E		670		Mesibov, Robert | Clarkson, Wade | Clarkson, Lisa	2013-10-30
Queen Victoria Museum and Art Gallery, Launceston	QVM:23:53684	Arthropoda	Diplopoda	Polydesmida	Dalodesmidae	Tasmaniosoma	orientale	Tasmaniosoma orientale Mesibov, 2010		1 adult male, Y-shaped process 1 on gonopod	Mesibov, Robert		Rossarden area	Australia	Tasmania	-41.6461	147.7694	WGS84	25	GPS	Mesibov, Robert	41°38'46"S 147°46'10"E		590		Mesibov, Robert | Clarkson, Wade | Clarkson, Lisa	2013-10-30
Queen Victoria Museum and Art Gallery, Launceston	QVM:23:53697	Arthropoda	Diplopoda	Polydesmida	Dalodesmidae	Tasmaniosoma	orientale	Tasmaniosoma orientale Mesibov, 2010		2 adult males, Y-shaped process 1 on gonopod	Mesibov, Robert		Rossarden area	Australia	Tasmania	-41.6225	147.7722	WGS84	25	GPS	Mesibov, Robert	41°37'21"S 147°46'20"E		720		Mesibov, Robert	2013-11-11
Queen Victoria Museum and Art Gallery, Launceston	QVM:23:53699	Arthropoda	Diplopoda	Polydesmida	Dalodesmidae	Tasmaniosoma	orientale	Tasmaniosoma orientale Mesibov, 2010		2 adult males, Y-shaped process 1 on gonopod	Mesibov, Robert		Rossarden area	Australia	Tasmania	-41.6278	147.7731	WGS84	25	GPS	Mesibov, Robert	41°37'40"S 147°46'23"E		690		Mesibov, Robert	2013-11-11
Queen Victoria Museum and Art Gallery, Launceston	QVM:23:53708	Arthropoda	Diplopoda	Polydesmida	Dalodesmidae	Tasmaniosoma	orientale	Tasmaniosoma orientale Mesibov, 2010		1 adult male, 1 adult female, Y-shaped process 1 on gonopod	Mesibov, Robert		Barnes Road	Australia	Tasmania	-41.4967	147.9950	WGS84	25	GPS	Mesibov, Robert	41°29'48"S 147°59'42"E		270		Mesibov, Robert	2014-04-19
Queen Victoria Museum and Art Gallery, Launceston	QVM:23:53797	Arthropoda	Diplopoda	Polydesmida	Dalodesmidae	Tasmaniosoma	orientale	Tasmaniosoma orientale Mesibov, 2010		1 adult male, Y-shaped process 1 on gonopod	Mesibov, Robert		Barnes Road	Australia	Tasmania	-41.5133	148.0194	WGS84	25	GPS	Mesibov, Robert	41°30'48"S 148°01'10"E		280		Mesibov, Robert	2014-06-04
Queen Victoria Museum and Art Gallery, Launceston	QVM:23:53798	Arthropoda	Diplopoda	Polydesmida	Dalodesmidae	Tasmaniosoma	orientale	Tasmaniosoma orientale Mesibov, 2010		1 adult male, Y-shaped process 1 on gonopod	Mesibov, Robert		Beauty Flat Road	Australia	Tasmania	-41.5206	148.0300	WGS84	25	GPS	Mesibov, Robert	41°31'14"S 148°01'48"E		300		Mesibov, Robert	2014-06-04
Queen Victoria Museum and Art Gallery, Launceston	QVM:23:53836	Arthropoda	Diplopoda	Polydesmida	Dalodesmidae	Tasmaniosoma	orientale	Tasmaniosoma orientale Mesibov, 2010		1 adult male, Y-shaped process 1 on gonopod	Mesibov, Robert		Argonaut Road	Australia	Tasmania	-41.3223	148.1319	WGS84	50	GPS	Mesibov, Robert	41°19'20"S 148°07'55"E		160		Velez, Sebastian | Mesibov, Robert	2014-07-09
Queen Victoria Museum and Art Gallery, Launceston	QVM:23:53855	Arthropoda	Diplopoda	Polydesmida	Dalodesmidae	Tasmaniosoma	orientale	Tasmaniosoma orientale Mesibov, 2010		3 adult males, Y-shaped process 1 on gonopod	Mesibov, Robert		Top Marshes Road	Australia	Tasmania	-41.5708	148.1811	WGS84	25	GPS	Mesibov, Robert	41°34'15"S 148°10'52"E		320		Mesibov, Robert	2015-02-09
Queen Victoria Museum and Art Gallery, Launceston	QVM:23:53859	Arthropoda	Diplopoda	Polydesmida	Dalodesmidae	Tasmaniosoma	orientale	Tasmaniosoma orientale Mesibov, 2010		1 adult male, Y-shaped process 1 on gonopod	Mesibov, Robert		Catos Road	Australia	Tasmania	-41.5350	148.0842	WGS84	50	GPS	Mesibov, Robert	41°32'06"S 148°05'03"E		520		Mesibov, Robert	2015-02-09
Queen Victoria Museum and Art Gallery, Launceston	QVM:23:53953	Arthropoda	Diplopoda	Polydesmida	Dalodesmidae	Tasmaniosoma	orientale	Tasmaniosoma orientale Mesibov, 2010		5 adult males, simply acute process 1 on gonopod	Mesibov, Robert		Courland Bay Road	Australia	Tasmania	-41.9028	148.2956	WGS84	50	GPS	Mesibov, Robert	41°54'10"S 148°17'44"E		90		Mesibov, Robert	2015-06-19
Queen Victoria Museum and Art Gallery, Launceston	QVM:23:53954	Arthropoda	Diplopoda	Polydesmida	Dalodesmidae	Tasmaniosoma	orientale	Tasmaniosoma orientale Mesibov, 2010		2 adult males, simply acute process 1 on gonopod	Mesibov, Robert		Courland Bay Road	Australia	Tasmania	-41.8958	148.2961	WGS84	25	GPS	Mesibov, Robert	41°53'45"S 148°17'46"E		80		Mesibov, Robert	2015-06-19
Queen Victoria Museum and Art Gallery, Launceston	QVM:23:53961	Arthropoda	Diplopoda	Polydesmida	Dalodesmidae	Tasmaniosoma	orientale	Tasmaniosoma orientale Mesibov, 2010		1 adult male, 4 adult females, simply acute process 1 on gonopod	Mesibov, Robert		Old Coach Road	Australia	Tasmania	-41.8997	148.0508	WGS84	25	GPS	Mesibov, Robert	41°53'59"S 148°03'03"E		300		Mesibov, Robert	2015-06-20
Queen Victoria Museum and Art Gallery, Launceston	QVM:23:53981	Arthropoda	Diplopoda	Polydesmida	Dalodesmidae	Tasmaniosoma	orientale	Tasmaniosoma orientale Mesibov, 2010		1 adult male, Y-shaped process 1 on gonopod	Mesibov, Robert		State Forest ca 4.5 km N of Coles Bay Road - Tasman Highway junction	Australia	Tasmania	-41.9194	148.2178	WGS84	25	GPS	Mesibov, Robert	41°55'10"S 148°13'04"E		60		Mesibov, Robert	2015-07-14
Queen Victoria Museum and Art Gallery, Launceston	QVM:23:53982	Arthropoda	Diplopoda	Polydesmida	Dalodesmidae	Tasmaniosoma	orientale	Tasmaniosoma orientale Mesibov, 2010		1 adult male, 1 adult female, Y-shaped process 1 on gonopod	Mesibov, Robert		Coles Bay Road	Australia	Tasmania	-41.9669	148.2283	WGS84	25	GPS	Mesibov, Robert	41°58'01"S 148°13'42"E		10		Mesibov, Robert	2015-07-14
Queen Victoria Museum and Art Gallery, Launceston	QVM:23:53984	Arthropoda	Diplopoda	Polydesmida	Dalodesmidae	Tasmaniosoma	orientale	Tasmaniosoma orientale Mesibov, 2010		2 adult males, Y-shaped process 1 on gonopod	Mesibov, Robert		Cherry Tree Hill	Australia	Tasmania	-41.9742	148.1411	WGS84	25	GPS	Mesibov, Robert	41°58'27"S 148°08'28"E		170		Mesibov, Robert	2015-07-14
Queen Victoria Museum and Art Gallery, Launceston	QVM:23:53987	Arthropoda	Diplopoda	Polydesmida	Dalodesmidae	Tasmaniosoma	orientale	Tasmaniosoma orientale Mesibov, 2010		2 adult males found dead, simply acute process 1 on gonopod	Mesibov, Robert		Old Coach Road	Australia	Tasmania	-41.8683	148.0228	WGS84	25	GPS	Mesibov, Robert	41°52'06"S 148°01'22"E		310		Mesibov, Robert	2015-07-15
Queen Victoria Museum and Art Gallery, Launceston	QVM:23:53988	Arthropoda	Diplopoda	Polydesmida	Dalodesmidae	Tasmaniosoma	orientale	Tasmaniosoma orientale Mesibov, 2010		1 adult male, simply acute process 1 on gonopod	Mesibov, Robert		McKays Road	Australia	Tasmania	-41.8394	148.0606	WGS84	50	LISTmap	Mesibov, Robert			420		Mesibov, Robert	2015-07-15
Queen Victoria Museum and Art Gallery, Launceston	QVM:23:54555	Arthropoda	Diplopoda	Polydesmida	Dalodesmidae	Tasmaniosoma	orientale	Tasmaniosoma orientale Mesibov, 2010		1 adult male, 2 adult females, simply acute process 1 on gonopod	Mesibov, Robert		Old Coach Road	Australia	Tasmania	-41.8676	148.0374	WGS84	50	LISTmap	Mesibov, Robert			380		Mesibov, Robert	2016-07-08
Queen Victoria Museum and Art Gallery, Launceston	QVM:23:54558	Arthropoda	Diplopoda	Polydesmida	Dalodesmidae	Tasmaniosoma	orientale	Tasmaniosoma orientale Mesibov, 2010		1 adult male, simply acute process 1 on gonopod	Mesibov, Robert		McKays Road	Australia	Tasmania	-41.8588	148.0238	WGS84	25	GPS | LISTmap	Mesibov, Robert			320		Mesibov, Robert	2016-07-08
Queen Victoria Museum and Art Gallery, Launceston	QVM:23:54563	Arthropoda	Diplopoda	Polydesmida	Dalodesmidae	Tasmaniosoma	orientale	Tasmaniosoma orientale Mesibov, 2010		1 adult male, Y-shaped process 1 on gonopod	Mesibov, Robert		Coles Bay Road	Australia	Tasmania	-41.9666	148.2304	WGS84	25	GPS | LISTmap	Mesibov, Robert			5		Mesibov, Robert	2016-07-13
Queen Victoria Museum and Art Gallery, Launceston	QVM:23:54564	Arthropoda	Diplopoda	Polydesmida	Dalodesmidae	Tasmaniosoma	orientale	Tasmaniosoma orientale Mesibov, 2010		1 adult male, simply acute process 1 on gonopod	Mesibov, Robert		Friendly Beaches Road	Australia	Tasmania	-42.0005	148.2500	WGS84	25	LISTmap	Mesibov, Robert			5		Mesibov, Robert	2016-07-13
Queen Victoria Museum and Art Gallery, Launceston	QVM:23:54566	Arthropoda	Diplopoda	Polydesmida	Dalodesmidae	Tasmaniosoma	orientale	Tasmaniosoma orientale Mesibov, 2010		1 adult male, simply acute process 1 on gonopod	Mesibov, Robert		Coles Bay Road	Australia	Tasmania	-42.0871	148.2422	WGS84	25	GPS | LISTmap	Mesibov, Robert			5		Mesibov, Robert	2016-07-13
Queen Victoria Museum and Art Gallery, Launceston	QVM:23:54567	Arthropoda	Diplopoda	Polydesmida	Dalodesmidae	Tasmaniosoma	orientale	Tasmaniosoma orientale Mesibov, 2010		1 adult male, 2 adult females, Y-shaped process 1 on gonopod	Mesibov, Robert		Merrywood property	Australia	Tasmania	-41.7836	147.9545	WGS84	25	GPS | LISTmap	Mesibov, Robert			320		Mesibov, Robert	2016-07-27
Queen Victoria Museum and Art Gallery, Launceston	QVM:2016:23:0003	Arthropoda	Diplopoda	Polydesmida	Dalodesmidae	Tasmaniosoma	orientale	Tasmaniosoma orientale Mesibov, 2010		1 adult male, simply acute process 1 on gonopod	Mesibov, Robert		McKays Road	Australia	Tasmania	-41.8487	148.0497	WGS84	25	GPS | LISTmap	Mesibov, Robert			420		Mesibov, Robert	2016-07-31
Queen Victoria Museum and Art Gallery, Launceston	QVM:23:54573	Arthropoda	Diplopoda	Polydesmida	Dalodesmidae	Tasmaniosoma	orientale	Tasmaniosoma orientale Mesibov, 2010		1 adult male, simply acute process 1 on gonopod	Mesibov, Robert		Spratts Creek	Australia	Tasmania	-41.8701	148.0232	WGS84	25	GPS | LISTmap	Mesibov, Robert			300		Mesibov, Robert	2016-07-31
Queen Victoria Museum and Art Gallery, Launceston	QVM:2016:23:0004	Arthropoda	Diplopoda	Polydesmida	Dalodesmidae	Tasmaniosoma	orientale	Tasmaniosoma orientale Mesibov, 2010		1 adult male, simply acute process 1 on gonopod	Mesibov, Robert		Spratts Creek	Australia	Tasmania	-41.8746	148.0204	WGS84	25	GPS | LISTmap	Mesibov, Robert			310		Mesibov, Robert	2016-08-01
Queen Victoria Museum and Art Gallery, Launceston	QVM:2016:23:0005	Arthropoda	Diplopoda	Polydesmida	Dalodesmidae	Tasmaniosoma	orientale	Tasmaniosoma orientale Mesibov, 2010		1 adult male, 1 adult female, simply acute process 1 on gonopod	Mesibov, Robert		Spratts Creek	Australia	Tasmania	-41.8719	148.0224	WGS84	25	GPS | LISTmap	Mesibov, Robert			310		Mesibov, Robert	2016-08-01
Queen Victoria Museum and Art Gallery, Launceston	QVM:2016:23:0006	Arthropoda	Diplopoda	Polydesmida	Dalodesmidae	Tasmaniosoma	orientale	Tasmaniosoma orientale Mesibov, 2010		1 adult male, simply acute process 1 on gonopod	Mesibov, Robert		McKays Road	Australia	Tasmania	-41.8630	148.0232	WGS84	25	GPS | LISTmap	Mesibov, Robert			300		Mesibov, Robert	2016-08-01
Queen Victoria Museum and Art Gallery, Launceston	QVM:2016:23:0014	Arthropoda	Diplopoda	Polydesmida	Dalodesmidae	Tasmaniosoma	orientale	Tasmaniosoma orientale Mesibov, 2010		1 adult male, 2 adult females, simply acute process 1 on gonopod	Mesibov, Robert		Hop Pole Bottom	Australia	Tasmania	-41.8585	148.0200	WGS84	25	GPS | LISTmap	Mesibov, Robert			280		Mesibov, Robert	2016-08-10
Queen Victoria Museum and Art Gallery, Launceston	QVM:2016:23:0015	Arthropoda	Diplopoda	Polydesmida	Dalodesmidae	Tasmaniosoma	orientale	Tasmaniosoma orientale Mesibov, 2010		1 adult male, 1 adult female, simply acute process 1 on gonopod	Mesibov, Robert		Hop Pole Bottom	Australia	Tasmania	-41.8590	148.0214	WGS84	25	GPS | LISTmap	Mesibov, Robert			290		Mesibov, Robert	2016-08-10
Queen Victoria Museum and Art Gallery, Launceston	QVM:2016:23:0019	Arthropoda	Diplopoda	Polydesmida	Dalodesmidae	Tasmaniosoma	orientale	Tasmaniosoma orientale Mesibov, 2010		1 adult male, simply acute process 1 on gonopod	Mesibov, Robert		Hop Pole Bottom	Australia	Tasmania	-41.8626	148.0224	WGS84	25	GPS | LISTmap	Mesibov, Robert			300		Mesibov, Robert	2016-08-10
Queen Victoria Museum and Art Gallery, Launceston	QVM:2016:23:0024	Arthropoda	Diplopoda	Polydesmida	Dalodesmidae	Tasmaniosoma	orientale	Tasmaniosoma orientale Mesibov, 2010		1 adult male, 1 adult female, simply acute process 1 on gonopod	Mesibov, Robert		Spratts Creek	Australia	Tasmania	-41.8723	148.0172	WGS84	25	GPS | LISTmap	Mesibov, Robert			280		Mesibov, Robert	2016-08-15
Queen Victoria Museum and Art Gallery, Launceston	QVM:2016:23:0031	Arthropoda	Diplopoda	Polydesmida	Dalodesmidae	Tasmaniosoma	orientale	Tasmaniosoma orientale Mesibov, 2010		1 adult male, simply acute process 1 on gonopod	Mesibov, Robert		Spratts Creek	Australia	Tasmania	-41.8774	148.0139	WGS84	25	GPS | LISTmap	Mesibov, Robert			270		Mesibov, Robert	2016-08-16
Queen Victoria Museum and Art Gallery, Launceston	QVM:2016:23:0033	Arthropoda	Diplopoda	Polydesmida	Dalodesmidae	Tasmaniosoma	orientale	Tasmaniosoma orientale Mesibov, 2010		1 adult male, 1 adult female, simply acute process 1 on gonopod	Mesibov, Robert		McKays Road	Australia	Tasmania	-41.8576	148.0238	WGS84	25	GPS | LISTmap	Mesibov, Robert			320		Mesibov, Robert	2016-08-16
Queen Victoria Museum and Art Gallery, Launceston	QVM:2016:23:0042	Arthropoda	Diplopoda	Polydesmida	Dalodesmidae	Tasmaniosoma	orientale	Tasmaniosoma orientale Mesibov, 2010		1 adult male, simply acute process 1 on gonopod	Mesibov, Robert		Valley Road	Australia	Tasmania	-41.7016	148.0956	WGS84	25	GPS | LISTmap	Mesibov, Robert			550		Mesibov, Robert	2016-09-05
Queen Victoria Museum and Art Gallery, Launceston	QVM:2016:23:0043	Arthropoda	Diplopoda	Polydesmida	Dalodesmidae	Tasmaniosoma	orientale	Tasmaniosoma orientale Mesibov, 2010		1 adult male, 2 adult females, simply acute process 1 on gonopod	Mesibov, Robert		Near St Pauls River	Australia	Tasmania	-41.7172	148.0818	WGS84	50	GPS | LISTmap	Mesibov, Robert			570		Mesibov, Robert	2016-09-05
Queen Victoria Museum and Art Gallery, Launceston	QVM:2016:23:0044	Arthropoda	Diplopoda	Polydesmida	Dalodesmidae	Tasmaniosoma	orientale	Tasmaniosoma orientale Mesibov, 2010		2 adult females	Mesibov, Robert		Valley Road	Australia	Tasmania	-41.6881	148.0845	WGS84	25	GPS | LISTmap	Mesibov, Robert			690		Mesibov, Robert	2016-09-05
Queen Victoria Museum and Art Gallery, Launceston	QVM:2016:23:0050	Arthropoda	Diplopoda	Polydesmida	Dalodesmidae	Tasmaniosoma	orientale	Tasmaniosoma orientale Mesibov, 2010		1 adult male, simply acute process 1 on gonopod	Mesibov, Robert		Woodheads Hill	Australia	Tasmania	-41.8229	148.0143	WGS84	25	GPS | LISTmap	Mesibov, Robert			260		Mesibov, Robert	2016-09-27
Queen Victoria Museum and Art Gallery, Launceston	QVM:2016:23:0051	Arthropoda	Diplopoda	Polydesmida	Dalodesmidae	Tasmaniosoma	orientale	Tasmaniosoma orientale Mesibov, 2010		1 adult male, simply acute process 1 on gonopod	Mesibov, Robert		Woodheads Hill	Australia	Tasmania	-41.8236	148.0140	WGS84	25	GPS | LISTmap	Mesibov, Robert			250		Mesibov, Robert	2016-09-27
Queen Victoria Museum and Art Gallery, Launceston	QVM:2016:23:0052	Arthropoda	Diplopoda	Polydesmida	Dalodesmidae	Tasmaniosoma	orientale	Tasmaniosoma orientale Mesibov, 2010		1 adult male, 1 adult female, simply acute process 1 on gonopod	Mesibov, Robert		Woodheads Hill	Australia	Tasmania	-41.8248	148.0144	WGS84	25	GPS | LISTmap	Mesibov, Robert			240		Mesibov, Robert	2016-09-27
Queen Victoria Museum and Art Gallery, Launceston	QVM:2016:23:0053	Arthropoda	Diplopoda	Polydesmida	Dalodesmidae	Tasmaniosoma	orientale	Tasmaniosoma orientale Mesibov, 2010		1 adult male, simply acute process 1 on gonopod	Mesibov, Robert		Woodheads Hill	Australia	Tasmania	-41.8203	148.0116	WGS84	25	GPS | LISTmap	Mesibov, Robert			240		Mesibov, Robert	2016-09-27
Queen Victoria Museum and Art Gallery, Launceston	QVM:2016:23:0060	Arthropoda	Diplopoda	Polydesmida	Dalodesmidae	Tasmaniosoma	orientale	Tasmaniosoma orientale Mesibov, 2010		1 adult male, simply acute process 1 on gonopod	Mesibov, Robert		Waters Meeting	Australia	Tasmania	-41.9277	148.0748	WGS84	25	GPS | LISTmap	Mesibov, Robert			50		Mesibov, Robert	2016-10-03
Queen Victoria Museum and Art Gallery, Launceston	QVM:2016:23:0061	Arthropoda	Diplopoda	Polydesmida	Dalodesmidae	Tasmaniosoma	orientale	Tasmaniosoma orientale Mesibov, 2010		1 adult male, simply acute process 1 on gonopod	Mesibov, Robert		Waters Meeting	Australia	Tasmania	-41.9277	148.0762	WGS84	50	LISTmap	Mesibov, Robert			50		Mesibov, Robert	2016-10-03
Queen Victoria Museum and Art Gallery, Launceston	QVM:2016:23:0062	Arthropoda	Diplopoda	Polydesmida	Dalodesmidae	Tasmaniosoma	orientale	Tasmaniosoma orientale Mesibov, 2010		1 adult male, simply acute process 1 on gonopod	Mesibov, Robert		Waters Meeting	Australia	Tasmania	-41.9262	148.0713	WGS84	25	GPS | LISTmap	Mesibov, Robert			60		Mesibov, Robert	2016-10-03
Queen Victoria Museum and Art Gallery, Launceston	QVM:2016:23:0065	Arthropoda	Diplopoda	Polydesmida	Dalodesmidae	Tasmaniosoma	orientale	Tasmaniosoma orientale Mesibov, 2010		1 adult male, simply acute process 1 on gonopod	Mesibov, Robert		Hop Pole Creek	Australia	Tasmania	-41.8470	148.0172	WGS84	25	GPS | LISTmap	Mesibov, Robert			270		Mesibov, Robert	2016-10-04
Queen Victoria Museum and Art Gallery, Launceston	QVM:2016:23:0069	Arthropoda	Diplopoda	Polydesmida	Dalodesmidae	Tasmaniosoma	orientale	Tasmaniosoma orientale Mesibov, 2010		1 adult male, Y-shaped process 1 on gonopod	Mesibov, Robert		Boathouse Gully	Australia	Tasmania	-42.0509	148.0860	WGS84	25	GPS | LISTmap	Mesibov, Robert			30		Mesibov, Robert	2016-10-24
Queen Victoria Museum and Art Gallery, Launceston	QVM:2016:23:0073	Arthropoda	Diplopoda	Polydesmida	Dalodesmidae	Tasmaniosoma	orientale	Tasmaniosoma orientale Mesibov, 2010		1 adult male, Y-shaped process 1 on gonopod	Mesibov, Robert		Batemans Creek	Australia	Tasmania	-41.7928	147.7619	WGS84	25	GPS | LISTmap	Mesibov, Robert			240		Mesibov, Robert	2016-11-14
Queen Victoria Museum and Art Gallery, Launceston	QVM:2016:23:0074	Arthropoda	Diplopoda	Polydesmida	Dalodesmidae	Tasmaniosoma	orientale	Tasmaniosoma orientale Mesibov, 2010		1 adult male, Y-shaped process 1 on gonopod	Mesibov, Robert		St Pauls River	Australia	Tasmania	-41.8103	147.7617	WGS84	25	GPS | LISTmap	Mesibov, Robert			240		Mesibov, Robert	2016-11-14
Queen Victoria Museum and Art Gallery, Launceston	QVM:2017:23:0116	Arthropoda	Diplopoda	Polydesmida	Dalodesmidae	Tasmaniosoma	orientale	Tasmaniosoma orientale Mesibov, 2010		1 adult male, Y-shaped process 1 on gonopod	Mesibov, Robert		Swan River	Australia	Tasmania	-41.9269	148.0808	WGS84	25	GPS	Mesibov, Robert			50		Mesibov, Robert	2017-05-29
Queen Victoria Museum and Art Gallery, Launceston	QVM:2017:23:0117	Arthropoda	Diplopoda	Polydesmida	Dalodesmidae	Tasmaniosoma	orientale	Tasmaniosoma orientale Mesibov, 2010		4 adult males, 3 adult females, Y-shaped process 1 on gonopod	Mesibov, Robert		Swan River	Australia	Tasmania	-41.9270	148.0792	WGS84	50	LISTmap	Mesibov, Robert			50		Mesibov, Robert	2017-05-29
Queen Victoria Museum and Art Gallery, Launceston	QVM:2017:23:0119	Arthropoda	Diplopoda	Polydesmida	Dalodesmidae	Tasmaniosoma	orientale	Tasmaniosoma orientale Mesibov, 2010		1 adult male, 1 adult female, simply acute process 1 on gonopod	Mesibov, Robert		Old Coach Road	Australia	Tasmania	-41.9198	148.0619	WGS84	25	GPS	Mesibov, Robert			80		Mesibov, Robert	2017-05-29
Queen Victoria Museum and Art Gallery, Launceston	QVM:2017:23:0125	Arthropoda	Diplopoda	Polydesmida	Dalodesmidae	Tasmaniosoma	orientale	Tasmaniosoma orientale Mesibov, 2010		1 adult male, 1 adult female, Y-shaped process 1 on gonopod	Mesibov, Robert		Swan River	Australia	Tasmania	-41.9349	148.0879	WGS84	25	GPS	Mesibov, Robert			40		Mesibov, Robert	2017-06-10
Queen Victoria Museum and Art Gallery, Launceston	QVM:2017:23:0126	Arthropoda	Diplopoda	Polydesmida	Dalodesmidae	Tasmaniosoma	orientale	Tasmaniosoma orientale Mesibov, 2010		2 adult males, Y-shaped process 1 on gonopod	Mesibov, Robert		Swan River	Australia	Tasmania	-41.9403	148.0884	WGS84	25	GPS	Mesibov, Robert			50		Mesibov, Robert	2017-06-10
Queen Victoria Museum and Art Gallery, Launceston	QVM:2017:23:0127	Arthropoda	Diplopoda	Polydesmida	Dalodesmidae	Tasmaniosoma	orientale	Tasmaniosoma orientale Mesibov, 2010		1 adult male, 1 adult female, Y-shaped process 1 on gonopod	Mesibov, Robert		Swan River	Australia	Tasmania	-41.9423	148.0871	WGS84	25	GPS	Mesibov, Robert			40		Mesibov, Robert	2017-06-10
Queen Victoria Museum and Art Gallery, Launceston	QVM:2017:23:0129	Arthropoda	Diplopoda	Polydesmida	Dalodesmidae	Tasmaniosoma	orientale	Tasmaniosoma orientale Mesibov, 2010		1 adult male, 1 adult female, Y-shaped process 1 on gonopod	Mesibov, Robert		Swan River	Australia	Tasmania	-41.9468	148.0871	WGS84	25	LISTmap	Mesibov, Robert			30		Mesibov, Robert	2017-06-10
Queen Victoria Museum and Art Gallery, Launceston	QVM:2017:23:0130	Arthropoda	Diplopoda	Polydesmida	Dalodesmidae	Tasmaniosoma	orientale	Tasmaniosoma orientale Mesibov, 2010		1 adult male, 1 adult female, Y-shaped process 1 on gonopod	Mesibov, Robert		Swan River	Australia	Tasmania	-41.9495	148.0863	WGS84	25	GPS	Mesibov, Robert			30		Mesibov, Robert	2017-06-10
Queen Victoria Museum and Art Gallery, Launceston	QVM:2017:23:0139	Arthropoda	Diplopoda	Polydesmida	Dalodesmidae	Tasmaniosoma	orientale	Tasmaniosoma orientale Mesibov, 2010		1 adult male, 1 adult female, Y-shaped process 1 on gonopod	Mesibov, Robert		Aberfoyle Creek	Australia	Tasmania	-41.6433	147.7637	WGS84	25	GPS	Mesibov, Robert			560		Mesibov, Robert	2017-06-21
Queen Victoria Museum and Art Gallery, Launceston	QVM:2017:23:0140	Arthropoda	Diplopoda	Polydesmida	Dalodesmidae	Tasmaniosoma	orientale	Tasmaniosoma orientale Mesibov, 2010		1 adult male, 1 adult female, Y-shaped process 1 on gonopod	Mesibov, Robert		Aberfoyle Creek	Australia	Tasmania	-41.6384	147.7650	WGS84	25	GPS	Mesibov, Robert			590		Mesibov, Robert	2017-06-21
Queen Victoria Museum and Art Gallery, Launceston	QVM:2017:23:0175	Arthropoda	Diplopoda	Polydesmida	Dalodesmidae	Tasmaniosoma	orientale	Tasmaniosoma orientale Mesibov, 2010		1 adult male, simply acute process 1 on gonopod	Mesibov, Robert		West Swan River	Australia	Tasmania	-41.9237	148.0634	WGS84	25	GPS	Mesibov, Robert			70		Mesibov, Robert	2017-07-16
Queen Victoria Museum and Art Gallery, Launceston	QVM:2017:23:0176	Arthropoda	Diplopoda	Polydesmida	Dalodesmidae	Tasmaniosoma	orientale	Tasmaniosoma orientale Mesibov, 2010		1 adult male, simply acute process 1 on gonopod	Mesibov, Robert		Old Coach Road	Australia	Tasmania	-41.8674	148.0225	WGS84	25	GPS	Mesibov, Robert			310		Mesibov, Robert	2017-07-17
Queen Victoria Museum and Art Gallery, Launceston	QVM:2018:23:0024	Arthropoda	Diplopoda	Polydesmida	Dalodesmidae	Tasmaniosoma	orientale	Tasmaniosoma orientale Mesibov, 2010		1 adult male, Y-shaped process 1 on gonopod	Mesibov, Robert		Aberfoyle Creek	Australia	Tasmania	-41.6382	147.7638	WGS84	25	GPS	Mesibov, Robert			570		Mesibov, Robert	2018-03-28
Queen Victoria Museum and Art Gallery, Launceston	QVM:2018:23:0041	Arthropoda	Diplopoda	Polydesmida	Dalodesmidae	Tasmaniosoma	orientale	Tasmaniosoma orientale Mesibov, 2010		1 adult male, Y-shaped process 1 on gonopod	Mesibov, Robert		Aberfoyle Creek	Australia	Tasmania	-41.6459	147.7672	WGS84	25	GPS	Mesibov, Robert			570		Mesibov, Robert	2018-05-14
Queen Victoria Museum and Art Gallery, Launceston	QVM:2018:23:0042	Arthropoda	Diplopoda	Polydesmida	Dalodesmidae	Tasmaniosoma	orientale	Tasmaniosoma orientale Mesibov, 2010		1 adult male, Y-shaped process 1 on gonopod	Mesibov, Robert		Aberfoyle Creek	Australia	Tasmania	-41.6457	147.7654	WGS84	25	GPS	Mesibov, Robert			560		Mesibov, Robert	2018-05-14
Queen Victoria Museum and Art Gallery, Launceston	QVM:2018:23:0043	Arthropoda	Diplopoda	Polydesmida	Dalodesmidae	Tasmaniosoma	orientale	Tasmaniosoma orientale Mesibov, 2010		1 adult male, Y-shaped process 1 on gonopod	Mesibov, Robert		Aberfoyle Creek	Australia	Tasmania	-41.6474	147.7640	WGS84	25	GPS	Mesibov, Robert			560		Mesibov, Robert	2018-05-14
Queen Victoria Museum and Art Gallery, Launceston	QVM:2018:23:0044	Arthropoda	Diplopoda	Polydesmida	Dalodesmidae	Tasmaniosoma	orientale	Tasmaniosoma orientale Mesibov, 2010		1 adult male, Y-shaped process 1 on gonopod	Mesibov, Robert		Aberfoyle Creek	Australia	Tasmania	-41.6438	147.7641	WGS84	25	GPS	Mesibov, Robert			560		Mesibov, Robert	2018-05-14
Queen Victoria Museum and Art Gallery, Launceston	QVM:2018:23:0045	Arthropoda	Diplopoda	Polydesmida	Dalodesmidae	Tasmaniosoma	orientale	Tasmaniosoma orientale Mesibov, 2010		1 adult male, Y-shaped process 1 on gonopod	Mesibov, Robert		Aberfoyle Creek	Australia	Tasmania	-41.6431	147.7636	WGS84	25	GPS	Mesibov, Robert			560		Mesibov, Robert	2018-05-14
Queen Victoria Museum and Art Gallery, Launceston	QVM:2018:23:0087	Arthropoda	Diplopoda	Polydesmida	Dalodesmidae	Tasmaniosoma	orientale	Tasmaniosoma orientale Mesibov, 2010		1 adult male, 1 adult female, simply acute process 1 on gonopod	Mesibov, Robert		Marshes Creek	Australia	Tasmania	-41.8306	148.0239	WGS84	25	GPS	Mesibov, Robert			250		Mesibov, Robert	2018-08-06
Queen Victoria Museum and Art Gallery, Launceston	QVM:2018:23:0088	Arthropoda	Diplopoda	Polydesmida	Dalodesmidae	Tasmaniosoma	orientale	Tasmaniosoma orientale Mesibov, 2010		1 adult male, simply acute process 1 on gonopod	Mesibov, Robert		Marshes Creek	Australia	Tasmania	-41.8338	148.0262	WGS84	25	GPS	Mesibov, Robert			250		Mesibov, Robert	2018-08-06
Queen Victoria Museum and Art Gallery, Launceston	QVM:2018:23:0089	Arthropoda	Diplopoda	Polydesmida	Dalodesmidae	Tasmaniosoma	orientale	Tasmaniosoma orientale Mesibov, 2010		1 adult male, simply acute process 1 on gonopod	Mesibov, Robert		Marshes Creek	Australia	Tasmania	-41.8348	148.0243	WGS84	25	GPS	Mesibov, Robert			250		Mesibov, Robert	2018-08-06
Queen Victoria Museum and Art Gallery, Launceston	QVM:2018:23:0090	Arthropoda	Diplopoda	Polydesmida	Dalodesmidae	Tasmaniosoma	orientale	Tasmaniosoma orientale Mesibov, 2010		1 adult male, simply acute process 1 on gonopod	Mesibov, Robert		Hop Pole Creek	Australia	Tasmania	-41.8352	148.0210	WGS84	25	GPS	Mesibov, Robert			250		Mesibov, Robert	2018-08-06
Queen Victoria Museum and Art Gallery, Launceston	QVM:2019:23:0026	Arthropoda	Diplopoda	Polydesmida	Dalodesmidae	Tasmaniosoma	orientale	Tasmaniosoma orientale Mesibov, 2010		1 adult male, Y-shaped process 1 on gonopod	Mesibov, Robert		E of Mistletoe Creek	Australia	Tasmania	-41.6255	147.7700	WGS84	25	GPS	Mesibov, Robert			690		Mesibov, Robert	2019-06-11
Queen Victoria Museum and Art Gallery, Launceston	QVM:2019:23:0027	Arthropoda	Diplopoda	Polydesmida	Dalodesmidae	Tasmaniosoma	orientale	Tasmaniosoma orientale Mesibov, 2010		1 adult male, Y-shaped process 1 on gonopod	Mesibov, Robert		E of Mistletoe Creek	Australia	Tasmania	-41.6262	147.7688	WGS84	25	GPS	Mesibov, Robert			660		Mesibov, Robert	2019-06-11
Queen Victoria Museum and Art Gallery, Launceston	QVM:2019:23:0028	Arthropoda	Diplopoda	Polydesmida	Dalodesmidae	Tasmaniosoma	orientale	Tasmaniosoma orientale Mesibov, 2010		1 adult male, Y-shaped process 1 on gonopod	Mesibov, Robert		E of Mistletoe Creek	Australia	Tasmania	-41.6270	147.7705	WGS84	25	GPS	Mesibov, Robert			680		Mesibov, Robert	2019-06-11
Queen Victoria Museum and Art Gallery, Launceston	QVM:2019:23:0029	Arthropoda	Diplopoda	Polydesmida	Dalodesmidae	Tasmaniosoma	orientale	Tasmaniosoma orientale Mesibov, 2010		1 adult male, Y-shaped process 1 on gonopod	Mesibov, Robert		E of Mistletoe Creek	Australia	Tasmania	-41.6312	147.7729	WGS84	25	GPS	Mesibov, Robert			670		Mesibov, Robert	2019-06-11
Queen Victoria Museum and Art Gallery, Launceston	QVM:2019:23:0032	Arthropoda	Diplopoda	Polydesmida	Dalodesmidae	Tasmaniosoma	orientale	Tasmaniosoma orientale Mesibov, 2010		2 adult males, Y-shaped process 1 on gonopod	Mesibov, Robert		E of Mistletoe Creek	Australia	Tasmania	-41.6340	147.7680	WGS84	25	GPS	Mesibov, Robert			600		Mesibov, Robert	2019-06-12
Queen Victoria Museum and Art Gallery, Launceston	QVM:23:53602	Arthropoda	Diplopoda	Polydesmida	Dalodesmidae	Tasmaniosoma		Tasmaniosoma		1 adult female	Mesibov, Robert	either T. armatum or T. orientale	Leona Road near Avoca	Australia	Tasmania	-41.7267	147.7872	WGS84	25	Wade Clarkson advice	Mesibov, Robert			240		Clarkson, Wade | Clarkson, Lisa	2012-10-12
Queen Victoria Museum and Art Gallery, Launceston	QVM:23:53648	Arthropoda	Diplopoda	Polydesmida	Dalodesmidae	Tasmaniosoma		Tasmaniosoma		1 adult female	Mesibov, Robert	either T. armatum or T. orientale	Eastern Creek Road	Australia	Tasmania	-41.4075	148.2361	WGS84	25	GPS	Mesibov, Robert	41°24'27"S 148°14'10"E		120		Mesibov, Robert | Moule, Trina	2013-07-27
Queen Victoria Museum and Art Gallery, Launceston	QVM:23:53650	Arthropoda	Diplopoda	Polydesmida	Dalodesmidae	Tasmaniosoma		Tasmaniosoma		1 adult female	Mesibov, Robert	either T. armatum or T. orientale	Catos Road	Australia	Tasmania	-41.5056	148.1072	WGS84	25	GPS	Mesibov, Robert	41°30'20"S 148°06'26"E		200		Mesibov, Robert | Moule, Trina	2013-07-27
Queen Victoria Museum and Art Gallery, Launceston	QVM:23:53664	Arthropoda	Diplopoda	Polydesmida	Dalodesmidae	Tasmaniosoma		Tasmaniosoma		1 adult female	Mesibov, Robert	either T. armatum or T. orientale	Rossarden Road	Australia	Tasmania	-41.6436	147.7547	WGS84	50	Wade Clarkson advice	Mesibov, Robert			630		Clarkson, Wade | Clarkson, Lisa	2013-09-14
Queen Victoria Museum and Art Gallery, Launceston	QVM:23:53685	Arthropoda	Diplopoda	Polydesmida	Dalodesmidae	Tasmaniosoma		Tasmaniosoma		1 adult female	Mesibov, Robert	either T. armatum or T. orientale	Rossarden area	Australia	Tasmania	-41.6458	147.7675	WGS84	25	GPS	Mesibov, Robert	41°38'45"S 147°46'03"E		580		Mesibov, Robert | Clarkson, Wade | Clarkson, Lisa	2013-10-30
Queen Victoria Museum and Art Gallery, Launceston	QVM:23:53957	Arthropoda	Diplopoda	Polydesmida	Dalodesmidae	Tasmaniosoma		Tasmaniosoma		3 adult females	Mesibov, Robert	either T. armatum or T. orientale	Coles Bay Road	Australia	Tasmania	-42.0872	148.2419	WGS84	25	GPS	Mesibov, Robert	42°05'14"S 148°14'31"E		10		Mesibov, Robert	2015-06-19
Queen Victoria Museum and Art Gallery, Launceston	QVM:23:53955	Arthropoda	Diplopoda	Polydesmida	Dalodesmidae	Tasmaniosoma		Tasmaniosoma		1 adult female	Mesibov, Robert	either T. armatum or T. orientale	Flacks Road	Australia	Tasmania	-42.0661	148.1939	WGS84	25	GPS	Mesibov, Robert	42°03'58"S 148°11'38"E		10		Mesibov, Robert	2015-06-19
Queen Victoria Museum and Art Gallery, Launceston	QVM:23:53985	Arthropoda	Diplopoda	Polydesmida	Dalodesmidae	Tasmaniosoma		Tasmaniosoma		1 adult female	Mesibov, Robert	either T. armatum or T. orientale	Wilsons Road - Swansea	Australia	Tasmania	-42.1414	148.0444	WGS84	25	GPS	Mesibov, Robert	42°08'29"S 148°02'40"E		70		Mesibov, Robert	2015-07-14
Queen Victoria Museum and Art Gallery, Launceston	QVM:23:53986	Arthropoda	Diplopoda	Polydesmida	Dalodesmidae	Tasmaniosoma		Tasmaniosoma		2 adult females	Mesibov, Robert	either T. armatum or T. orientale	Old Coach Road	Australia	Tasmania	-41.8900	148.0469	WGS84	25	GPS	Mesibov, Robert	41°53'24"S 148°02'49"E		360		Mesibov, Robert	2015-07-15
Queen Victoria Museum and Art Gallery, Launceston	QVM:23:54557	Arthropoda	Diplopoda	Polydesmida	Dalodesmidae	Tasmaniosoma		Tasmaniosoma		2 adult females	Mesibov, Robert	either T. armatum or T. orientale	McKays Road	Australia	Tasmania	-41.8615	148.0151	WGS84	25	GPS | LISTmap	Mesibov, Robert			310		Mesibov, Robert	2016-07-08
Queen Victoria Museum and Art Gallery, Launceston	QVM:23:54562	Arthropoda	Diplopoda	Polydesmida	Dalodesmidae	Tasmaniosoma		Tasmaniosoma		5 adult females	Mesibov, Robert	either T. armatum or T. orientale	S of Addison Street - Swansea	Australia	Tasmania	-42.1478	148.0559	WGS84	25	GPS | LISTmap	Mesibov, Robert			90		Mesibov, Robert	2016-07-12
Queen Victoria Museum and Art Gallery, Launceston	QVM:23:54570	Arthropoda	Diplopoda	Polydesmida	Dalodesmidae	Tasmaniosoma		Tasmaniosoma		1 adult male with anomalous gonopods, 2 juveniles	Mesibov, Robert		Spratts Creek	Australia	Tasmania	-41.8792	148.0105	WGS84	25	GPS | LISTmap	Mesibov, Robert			290		Mesibov, Robert	2016-07-31
Queen Victoria Museum and Art Gallery, Launceston	QVM:23:54571	Arthropoda	Diplopoda	Polydesmida	Dalodesmidae	Tasmaniosoma		Tasmaniosoma		5 adult females	Mesibov, Robert	either T. armatum or T. orientale	Spratts Creek	Australia	Tasmania	-41.8736	148.0167	WGS84	25	GPS | LISTmap	Mesibov, Robert			290		Mesibov, Robert	2016-07-31
Queen Victoria Museum and Art Gallery, Launceston	QVM:23:54572	Arthropoda	Diplopoda	Polydesmida	Dalodesmidae	Tasmaniosoma		Tasmaniosoma		1 adult female	Mesibov, Robert	either T. armatum or T. orientale	Spratts Creek	Australia	Tasmania	-41.8726	148.0218	WGS84	25	GPS | LISTmap	Mesibov, Robert			310		Mesibov, Robert	2016-07-31
Queen Victoria Museum and Art Gallery, Launceston	QVM:2016:23:0008	Arthropoda	Diplopoda	Polydesmida	Dalodesmidae	Tasmaniosoma		Tasmaniosoma		2 adult females	Mesibov, Robert	either T. armatum or T. orientale	McKays Road spur	Australia	Tasmania	-41.8846	148.0014	WGS84	25	GPS | LISTmap	Mesibov, Robert			400		Mesibov, Robert	2016-08-05
Queen Victoria Museum and Art Gallery, Launceston	QVM:2016:23:0009	Arthropoda	Diplopoda	Polydesmida	Dalodesmidae	Tasmaniosoma		Tasmaniosoma		1 adult female	Mesibov, Robert	either T. armatum or T. orientale	McKays Road spur	Australia	Tasmania	-41.8817	148.0009	WGS84	25	GPS | LISTmap	Mesibov, Robert			420		Mesibov, Robert	2016-08-05
Queen Victoria Museum and Art Gallery, Launceston	QVM:2016:23:0012	Arthropoda	Diplopoda	Polydesmida	Dalodesmidae	Tasmaniosoma		Tasmaniosoma		1 adult female	Mesibov, Robert	either T. armatum or T. orientale	McKays Road	Australia	Tasmania	-41.8630	148.0194	WGS84	25	GPS | LISTmap	Mesibov, Robert			300		Mesibov, Robert	2016-08-05
Queen Victoria Museum and Art Gallery, Launceston	QVM:2016:23:0018	Arthropoda	Diplopoda	Polydesmida	Dalodesmidae	Tasmaniosoma		Tasmaniosoma		2 adult females	Mesibov, Robert	either T. armatum or T. orientale	Hop Pole Bottom	Australia	Tasmania	-41.8623	148.0227	WGS84	25	GPS | LISTmap	Mesibov, Robert			300		Mesibov, Robert	2016-08-10
Queen Victoria Museum and Art Gallery, Launceston	QVM:2016:23:0020	Arthropoda	Diplopoda	Polydesmida	Dalodesmidae	Tasmaniosoma		Tasmaniosoma		3 adult females	Mesibov, Robert	either T. armatum or T. orientale	Hop Pole Bottom	Australia	Tasmania	-41.8627	148.0202	WGS84	25	GPS | LISTmap	Mesibov, Robert			290		Mesibov, Robert	2016-08-10
Queen Victoria Museum and Art Gallery, Launceston	QVM:2016:23:0022	Arthropoda	Diplopoda	Polydesmida	Dalodesmidae	Tasmaniosoma		Tasmaniosoma		1 adult female	Mesibov, Robert	either T. armatum or T. orientale	Hop Pole Bottom	Australia	Tasmania	-41.8542	148.0158	WGS84	25	GPS | LISTmap	Mesibov, Robert			270		Mesibov, Robert	2016-08-10
Queen Victoria Museum and Art Gallery, Launceston	QVM:2016:23:0026	Arthropoda	Diplopoda	Polydesmida	Dalodesmidae	Tasmaniosoma		Tasmaniosoma		1 adult female	Mesibov, Robert	either T. armatum or T. orientale	Hop Pole Creek	Australia	Tasmania	-41.8421	148.0179	WGS84	25	GPS | LISTmap	Mesibov, Robert			260		Mesibov, Robert	2016-08-15
Queen Victoria Museum and Art Gallery, Launceston	QVM:2016:23:0029	Arthropoda	Diplopoda	Polydesmida	Dalodesmidae	Tasmaniosoma		Tasmaniosoma		2 adult females	Mesibov, Robert	either T. armatum or T. orientale	Spratts Creek	Australia	Tasmania	-41.8823	148.0113	WGS84	25	GPS | LISTmap	Mesibov, Robert			280		Mesibov, Robert	2016-08-16
Queen Victoria Museum and Art Gallery, Launceston	QVM:2016:23:0030	Arthropoda	Diplopoda	Polydesmida	Dalodesmidae	Tasmaniosoma		Tasmaniosoma		2 adult females	Mesibov, Robert	either T. armatum or T. orientale	Spratts Creek	Australia	Tasmania	-41.8806	148.0102	WGS84	25	GPS | LISTmap	Mesibov, Robert			290		Mesibov, Robert	2016-08-16
Queen Victoria Museum and Art Gallery, Launceston	QVM:2016:23:0032	Arthropoda	Diplopoda	Polydesmida	Dalodesmidae	Tasmaniosoma		Tasmaniosoma		1 adult female	Mesibov, Robert	either T. armatum or T. orientale	Spratts Creek	Australia	Tasmania	-41.8686	148.0156	WGS84	25	GPS | LISTmap	Mesibov, Robert			300		Mesibov, Robert	2016-08-16
Queen Victoria Museum and Art Gallery, Launceston	QVM:2016:23:0034	Arthropoda	Diplopoda	Polydesmida	Dalodesmidae	Tasmaniosoma		Tasmaniosoma		2 juveniles	Mesibov, Robert	either T. armatum or T. orientale	Old Coach Road	Australia	Tasmania	-41.8334	148.0155	WGS84	25	GPS | LISTmap	Mesibov, Robert			250		Mesibov, Robert	2016-08-16
Queen Victoria Museum and Art Gallery, Launceston	QVM:2016:23:0064	Arthropoda	Diplopoda	Polydesmida	Dalodesmidae	Tasmaniosoma		Tasmaniosoma		1 adult female	Mesibov, Robert	either T. armatum or T. orientale	Old Coach Road	Australia	Tasmania	-41.8874	148.0446	WGS84	50	GPS | LISTmap	Mesibov, Robert			370		Mesibov, Robert	2016-10-04
Queen Victoria Museum and Art Gallery, Launceston	QVM:2017:23:0104	Arthropoda	Diplopoda	Polydesmida	Dalodesmidae	Tasmaniosoma		Tasmaniosoma		1 adult female	Mesibov, Robert	either T. armatum or T. orientale	Aberfoyle Creek	Australia	Tasmania	-41.6327	147.7615	WGS84	25	GPS	Mesibov, Robert			590		Mesibov, Robert	2017-05-24
Queen Victoria Museum and Art Gallery, Launceston	QVM:2017:23:0111	Arthropoda	Diplopoda	Polydesmida	Dalodesmidae	Tasmaniosoma		Tasmaniosoma		1 adult female	Mesibov, Robert	either T. armatum or T. orientale	Aberfoyle Creek	Australia	Tasmania	-41.6362	147.7587	WGS84	25	GPS	Mesibov, Robert			580		Mesibov, Robert	2017-05-24
Queen Victoria Museum and Art Gallery, Launceston	QVM:2017:23:0120	Arthropoda	Diplopoda	Polydesmida	Dalodesmidae	Tasmaniosoma		Tasmaniosoma		1 adult female	Mesibov, Robert	either T. armatum or T. orientale	Old Coach Road	Australia	Tasmania	-41.9427	148.0746	WGS84	25	GPS	Mesibov, Robert			50		Mesibov, Robert	2017-05-29
Queen Victoria Museum and Art Gallery, Launceston	QVM:2017:23:0136	Arthropoda	Diplopoda	Polydesmida	Dalodesmidae	Tasmaniosoma		Tasmaniosoma		1 adult female	Mesibov, Robert	either T. armatum or T. orientale	Aberfoyle Creek	Australia	Tasmania	-41.6443	147.7625	WGS84	25	GPS	Mesibov, Robert			570		Mesibov, Robert	2017-06-21
Queen Victoria Museum and Art Gallery, Launceston	QVM:2017:23:0138	Arthropoda	Diplopoda	Polydesmida	Dalodesmidae	Tasmaniosoma		Tasmaniosoma		1 adult female	Mesibov, Robert	either T. armatum or T. orientale	Aberfoyle Creek	Australia	Tasmania	-41.6436	147.7637	WGS84	25	GPS	Mesibov, Robert			560		Mesibov, Robert	2017-06-21
Queen Victoria Museum and Art Gallery, Launceston	QVM:2017:23:0173	Arthropoda	Diplopoda	Polydesmida	Dalodesmidae	Tasmaniosoma		Tasmaniosoma		1 adult male with anomalous gonopods	Mesibov, Robert		Swan River	Australia	Tasmania	-41.9419	148.0862	WGS84	25	GPS	Mesibov, Robert			40		Mesibov, Robert	2017-07-16
Queen Victoria Museum and Art Gallery, Launceston	QVM:2018:23:0019	Arthropoda	Diplopoda	Polydesmida	Dalodesmidae	Tasmaniosoma		Tasmaniosoma		1 adult female	Mesibov, Robert	either T. armatum or T. orientale	Aberfoyle Creek	Australia	Tasmania	-41.6343	147.7618	WGS84	25	GPS	Mesibov, Robert			580		Mesibov, Robert	2018-03-28
Queen Victoria Museum and Art Gallery, Launceston	QVM:2018:23:0046	Arthropoda	Diplopoda	Polydesmida	Dalodesmidae	Tasmaniosoma		Tasmaniosoma		1 adult female	Mesibov, Robert	either T. armatum or T. orientale	Aberfoyle Creek	Australia	Tasmania	-41.6395	147.7578	WGS84	25	GPS	Mesibov, Robert			580		Mesibov, Robert	2018-05-15
Queen Victoria Museum and Art Gallery, Launceston	QVM:2018:23:0049	Arthropoda	Diplopoda	Polydesmida	Dalodesmidae	Tasmaniosoma		Tasmaniosoma		1 adult female	Mesibov, Robert	either T. armatum or T. orientale	Aberfoyle Creek	Australia	Tasmania	-41.6455	147.7609	WGS84	25	GPS	Mesibov, Robert			580		Mesibov, Robert	2018-05-15
Queen Victoria Museum and Art Gallery, Launceston	QVM:2018:23:0092	Arthropoda	Diplopoda	Polydesmida	Dalodesmidae	Tasmaniosoma		Tasmaniosoma		1 adult female	Mesibov, Robert	either T. armatum or T. orientale	Hop Pole Creek	Australia	Tasmania	-41.8332	148.0192	WGS84	25	GPS	Mesibov, Robert			250		Mesibov, Robert	2018-08-06
Queen Victoria Museum and Art Gallery, Launceston	QVM:2018:23:0095	Arthropoda	Diplopoda	Polydesmida	Dalodesmidae	Tasmaniosoma		Tasmaniosoma		3 adult females	Mesibov, Robert	either T. armatum or T. orientale	Marshes Creek	Australia	Tasmania	-41.8267	148.0210	WGS84	25	GPS	Mesibov, Robert			250		Mesibov, Robert	2018-08-14
